# Supplementary material for: Prognostic value of composite inflammatory markers in patients with chronic obstructive pulmonary disease: A retrospective cohort study based on the MIMIC-IV database
Source: PLoS One. 2025 Jan 24;20(1):e0316390. doi: 10.1371/journal.pone.0316390 (PMC11761080; doi:10.1371/journal.pone.0316390)
Supplement: S1 File — (XLSX) [file pone.0316390.s001.xlsx]

## Sheet: tableS1
Table S1. baseline characteristics of survival status of COPD patients (ICU)
	Variable		Survival(N=1112)	Death(N=122)	Total(N=1234)	P-value
Demographic
	Gender,N(%)					0.01
		Female	488 (43.9%)	69 (56.6%)	557 (45.1%)
		Male	624 (56.1%)	53 (43.4%)	677 (54.9%)
	Age,(year)		71.1 (60.6,81.6)	73.2 (61.6,84.8)	71.3 （60.6,82）	0.034
	weight(Kg)		83.7(59,108.4)	80.8(55.5,106,1)	83.4 (58.7,108.1)	0.216
Vital signs
	HR,(times/min)		88.8（69.7,107.9）	95.0（70.8,119.2）	89.4（69.7,109.1）	0.008
	RR,(times/min)		19.8（13.1,26.5）	20.6（13.9,27.3）	19.9（13.2,26.6）	0.197
	Temperature,(℃)		36.8（35.6,38.0）	36.8（36.3,37.3）	36.8（35.7,37.9）	0.784
	DBP,(mmHg)		68.2（49.9,86.5）	68.2（47.9,88.5）	68.2（49.7,86.7）	0.975
	SBP,(mmHg)		119.9（95,144.8）	115.7（91.9,139.5）	119.5（94.6,144.4）	0.081
	MBP,(mmHg)		89.9（70.8,109.0）	83.5（63.4,103.6）	86.3（73.2,99.4）	0.248
	SPO2,(%)		96.6（92.8,100.4）	95.5（90.4,100.6）	96.5（92.5,100.5）	0.024
Scoring systems
	SOFA		5.5(2.1,8.8)	9.5(5.3,13,7)	5.9 (2.2,9.6)	<0.001
	APSIII		45.1(,27.3,62.9)	69.1 (41.8,96.4)	47.5(27.2,67.8)	<0.001
	SAPSII		39.1 (26.9,51.3)	52.4 (36.9,67.9)	40.4 (27.2,53.6)	<0.001
	OASIS		32.8(25.1,40.5)	39.8 (30.1,49.5)	33.5(25.3,41.7)	<0.001
	GCS		13.7 (16.2,21.2)	13.1(17.3,16.5)	13.7(11.1,16.3)	0.068
	CCI		6.8 (4,9.6)	7.7 (4.9,10.5)	6.9(4.1,9.7)	<0.001
Laboratory results
	WBC,(K/UL)		13.9(0.1,27.7)	14.3(5.6,23)	13.9(0.5,27.3)	0.625
	RBC,(m/UL)		3.4(2.6,4.2)	3.3（2.5,4.1）	3.4（2.6,4.2）	0.039
	Neutrophils,(K/UL)		10.5 (3.3,17.7)	12.5（4,21）	10.7（3.3,18.1）	0.013
	lymphocyte,(K/UL)		1.9（0.2,3.6）	1.5（0.1,2.9）	1.8（0.5,3.1）	0.008
	monocyte,(K/UL)		6.6（2.1,11.1）	6.8（2.0,11.2）	6.6（1.9,11.3）	0.75
	PLT,(K/UL)		191.8（96.2,287.4）	180.0（82.0,278.0）	190.6（94.8,286.4）	0.197
	HGB,(g/dL)		10.2（8,12.4）	9.9（7.5,12.3）	10.2（8,12.4）	0.131
	SII		2676.0（524.1,4827.9）	4759.3（880.6,8638）	4363.7 （1568.8,7158.6）	0.004
	SIRI		85.2（16.4,154.0）	86.6（10.0,163.2）	89.4（16.8,162.0）	<0.001
	PIV		19195.2 （5297.9,33092.5）	19273.4（5423.6,33123.2）	14386.9（5180.2,33954.0）	0.02
	NLR		16.6（3.6,20.2）	16.7（3.4,30.0）	13.8 （3.6,31.2）	<0.001
	PLR		284.8（42.1,527.5）	243.9（40.6,528.4）	251.4（49.7,552.5）	0.024
	Na,(mmol/L)		138.2（133.3,143.1）	137.8（131.3,144.3）	138.1（133,143.2）	0.477
	K,(mmol/L)		4.4（3.7,5.1）	4.5（3.5,5.5）	4.4（3.6,5.2）	0.071
	Ca,(mmol/L)		8.4（7.7,9.1）	8.2（7.1,9.3）	8.4（7.6,9.2）	0.031
	Cl,(mmol/L)		102.3（95.9,108.7）	100.7（93.0,108.4）	102.1（95.5,108.7）	0.026
	Glu,(mmol/L)		146.4（78.3,214.5）	152.3（92.2,212.4）	147.0（79.7,214.3）	0.358
	APTT,(s)		37.5（14.9,60.1）	40.6（18.7,62.5）	37.8（15.3,60.3）	0.153
	INR		1.4（0.8,2.0）	2.0（0.1,3.9）	1.5（0.7,2.3）	0.002
	Cr,(mg/dL)		1.4（0.1,2.7）	1.9（0.3,3.5）	1.5（0.1,2.9）	<0.001
	BUN,(mg/dL)		28.0（5.3,50.7）	39.6（14.6,64.6）	29.1（5.9,52.3）	<0.001
	AG		14.6（10.2,19.0）	16.7（11.5,21.9）	14.8（10.3,19.3）	<0.001
Comorbidities
	Hypertension					0.049
		No	706 (63.5%)	89 (73%)	795 (64.4%)
		Yes	406 (36.5%)	33 (27%)	439 (35.6%)
	Myocardial infarction					0.047
		No	916 (82.4%)	91 (74.6%)	1007 (81.6%)
		Yes	196 (17.6%)	31 (25.4%)	227 (18.4%)
	Cancer					0.515
		No	888 (79.9%)	101 (82.8%)	989 (80.1%)
		Yes	224 (20.1%)	21 (17.2%)	245 (19.9%)
	Pneumonia					0.001
		No	718 (64.6%)	60 (49.2%)	778 (63%)
		Yes	394 (35.4%)	62 (50.8%)	456 (37%)
	AF					0.345
		No	629 (56.6%)	63 (51.6%)	692 (56.1%)
		Yes	483 (43.4%)	59 (48.4%)	542 (43.9%)
	Renal Failure					<0.001
		No	640 (57.6%)	27 (22.1%)	667 (54.1%)
		Yes	472 (42.4%)	95 (77.9%)	567 (45.9%)
	CHD					<0.001
		No	628 (56.5%)	93 (76.2%)	721 (58.4%)
		Yes	484 (43.5%)	29 (23.8%)	513 (41.6%)
Outcome
	ICU time,(days)		6.5(1.1,11.9)	8.8(0.6,17.0)	6.8(1.1,12.5)	<0.001
