# Supplementary material for: Prognostic value of composite inflammatory markers in patients with chronic obstructive pulmonary disease: A retrospective cohort study based on the MIMIC-IV database
Source: PLoS One. 2025 Jan 24;20(1):e0316390. doi: 10.1371/journal.pone.0316390 (PMC11761080; doi:10.1371/journal.pone.0316390)
Supplement: S3 File — (XLSX) [file pone.0316390.s003.xlsx]

## Sheet: Supplement 3
age	weight	sofa	apsiii	sapsii	oasis	gcs	charlson	hypertension	renal Failure	cancer	pneumonia	myocardial infarction	coronary heart disease	atrial fibrillation	WBC	RBC	Neutrophils	lymphocyt	monocyte	PLT	HGB	SII	SIRI	PIV	NLR	PLR	Na	K	Ca	Cl	Glu	AG	APTT	INR	BUN	Cr	HR	SBP	DBP	MBP	RR	Spo2	Temperature	los in hospital	los in ICU	hospital morality	ICU morality
65	75.25	16	136	81	57	14	5	0	1	0	0	0	0	1	12.7	3.3	10.2	0.7	11.9	144	10.4	2098.29	173.4	24969.6	14.5714	205.714	138	4.2	6.5	99	127	22	77.2	6.1	59	4.2	152	95	76	79	18	93	37.39	1.04	1.13	1	1
81	67.8	18	121	85	58	14	9	0	1	1	0	0	1	1	1.9	2.97	1.14	0.13	30	71	10.4	622.615	263.077	18678.5	8.76923	546.154	140	3.6	7.7	106	84	17	30.9	1.5	32	1.8	94	101	66	75	29	98	37.28	1.05	1.02	0	1
60	112.9	0	21	31	23	15	10	1	0	0	0	0	0	0	14.8	3.3	13.7	0.48	3	358	7.5	10217.9	85.625	30653.8	28.5417	745.833	138	3.8	11.4	100	193	13	37.81	1.5	19	0.7	102	135	90	103	18	99	36.83	1.07	1.07	0	0
91	78.65	7	123	73	45	6	9	0	1	0	0	0	0	0	12.2	2.76	9.38	1.21	10.6	283	7.9	2193.83	82.1719	23254.6	7.75207	233.884	144	8.9	9	109	70	6	29	1.3	50	3	64	102	68	80	14	99	36.11	1.19	1.28	1	1
83	111.1	0	31	42	37	15	13	0	0	1	1	0	1	1	13	4.03	10.98	0.59	7.1	248	11.1	4615.32	132.132	32768.8	18.6102	420.339	142	4.2	8.9	101	78	17	32.5	1.1	14	0.8	106	124	72	88	21	87	37	1.19	1.2	0	0
80	48.4	12	65	64	49	15	5	1	1	0	1	0	0	0	9	2.94	10.6	0.46	3	328	9.1	7558.26	69.1304	22674.8	23.0435	713.043	145	3.2	7.8	106	237	14	27.3	1.1	21	0.8	113	84	71	77	9	95	36.94	1.21	1.38	1	1
89	63.2	3	44	34	20	12	6	0	0	1	1	0	0	1	11.6	3.09	10.53	0.2	6.6	193	9.7	10161.5	347.49	67065.6	52.65	965	138	4.7	7.8	99	124	13	25.4	0.9	24	0.5	95	125	76	92	19	92	36.61	1.34	1.49	1	1
85	130	10	64	48	40	10	10	0	0	0	1	1	1	0	14.6	2.65	11.83	0.58	12	174	8.2	3549	244.759	42588	20.3966	300	132	4.6	8.5	91	193	19	68.3	1.4	45	2.4	67	94	66	72	18	90	36.44	1.37	1.65	1	1
73	90	16	74	51	49	15	5	0	1	0	0	0	0	0	14.4	3.78	13.49	0.14	4.1	116	12.1	11177.4	395.064	45827.5	96.3571	828.571	140	4.8	6.7	100	209	18	23	1.3	21	1.4	87	151	92	108	20	100	36.79	1.44	1.53	1	1
77	78.9	10	63	53	44	10	6	0	0	0	0	1	0	1	30.2	3.56	20.54	7.12	6.9	238	11.2	686.59	19.9053	4737.47	2.88483	33.427	134	3.4	7.9	97	315	16	34.7	1.3	49	1.1	109	91	60	68	13	99	37.17	1.51	1.77	1	1
56	225	10	57	45	35	15	5	0	1	0	1	0	0	0	37	3.94	35.52	0.74	0	278	9.6	13344	0	0	48	375.676	135	5.2	8.1	92	253	22	32.2	1.9	54	3.5	97	107	45	58	16	100	37.89	1.53	1.64	1	1
84	70	15	144	80	58	3	7	1	0	0	0	1	0	1	24	2.39	18.72	1.44	12	126	7.2	1638	156	19656	13	87.5	146	4.6	7.6	108	119	11	33.2	1.1	40	1.1	104	119	86	94	9	88	36.78	1.55	1.6	1	1
67	88.4	0	39	22	38	15	5	0	0	0	0	0	1	1	8.1	4.46	5.45	2.02	6.6	214	12.1	577.376	17.8069	3810.68	2.69802	105.941	141	4.4	8.7	99	204	14	28.4	1.9	19	0.7	96	121	74	81	14	97	36.78	1.6	1.6	0	0
73	78.3	11	90	58	52	15	6	0	0	0	1	0	0	0	17	4.53	14.34	0.92	9	220	15.7	3429.13	140.283	30862.2	15.587	239.13	125	3.9	7.4	88	150	19	26.9	0.9	9	0.4	99	165	135	145	28	97	36.5	1.61	1.72	1	1
67	66.5	2	16	27	23	15	3	1	0	0	0	0	0	0	10.9	3.63	9.21	0.86	7.1	152	13	1627.81	76.036	11557.5	10.7093	176.744	138	3	7.9	96	108	15	32.5	1.2	4	0.7	84	125	77	93	21	92	36.83	1.63	1.64	0	0
58	88.45	18	87	52	49	15	5	0	1	0	0	0	0	0	10.7	2.02	8.99	0.86	7	86	6.4	899	73.1744	6293	10.4535	100	138	3.5	6.9	88	286	42	58.8	2.7	16	1.2	81	120	68	86	22	95	35.06	1.64	1.72	1	1
60	59.4	2	15	20	29	15	2	0	0	0	0	0	0	0	5.9	4.36	4.31	0.88	8.5	147	12.8	719.966	41.6307	6119.71	4.89773	167.045	143	4.1	9	105	84	11	37.81	1.5	10	0.6	58	144	86	100	12	100	37.28	1.72	1.05	0	0
88	50.8	9	93	75	47	3	8	0	1	0	0	0	0	1	9.9	3.79	15.87	0.49	6.9	202	10.6	6542.33	223.476	45142.1	32.3878	412.245	140	8.6	7.6	102	124	12	52.2	1.3	73	1.4	109	134	97	109	20	100	36.44	1.79	1.73	1	1
73	60.7	13	122	90	48	15	13	0	1	0	1	0	0	0	0.4	2.66	0.18	0.2	4	64	8.4	57.6	3.6	230.4	0.9	320	138	3.7	6	108	165	14	25.1	1	51	1.8	110	93	41	55	21	100	37.06	1.89	1.89	1	1
58	130.26	16	103	55	53	15	6	0	1	0	0	1	0	0	13.5	3.64	11.61	0.81	4	109	11.8	1562.33	57.3333	6249.33	14.3333	134.568	127	5.9	7.1	97	90	17	45.2	3.1	44	3.2	110	120	68	86	15	78	37.39	1.9	1.91	0	1
49	69.4	6	34	29	17	15	3	0	1	0	0	0	1	0	6.9	3.6	2.04	1.02	3.3	134	12.3	268	6.6	884.4	2	131.373	134	3.3	7.9	102	95	21	54	1	30	2.6	82	133	87	102	17	96	36.89	1.91	1.07	0	0
82	85.5	5	40	39	37	13	8	0	1	0	0	0	0	0	9.3	3.35	8.23	0.86	2.1	128	9.7	1224.93	20.0965	2572.35	9.56977	148.837	142	4.4	8.4	98	165	13	44.4	1.9	15	0.8	98	159	86	104	35	97	37.17	1.99	2.01	1	1
76	106	16	96	72	47	15	5	1	1	0	0	0	0	0	15.4	2.85	12.84	0.79	6.6	65	8.5	1056.46	107.271	6972.61	16.2532	82.2785	143	4.3	9.2	99	153	35	33.9	2	77	7.5	101	133	60	81	16	100	35.67	1.99	2.31	1	1
81	72.5	16	116	70	52	15	9	0	1	0	1	1	1	0	11.2	3.68	9.74	0.45	1	97	10.7	2099.51	21.6444	2099.51	21.6444	215.556	134	4.4	6.9	101	120	17	68.9	2.1	47	3.2	90	125	63	78	24	93	36.39	2.02	2.07	1	1
65	55.3	2	30	25	27	14	3	1	0	1	0	0	0	0	10.1	3.98	9.74	0.19	1.6	322	12.8	16506.7	82.0211	26410.8	51.2632	1694.74	137	4.1	8.8	97	161	20	30.4	1	9	0.8	108	136	70	83	14	99	36.72	2.02	1.4	0	0
62	102.275	17	88	67	48	15	12	0	1	0	1	0	0	1	8.4	2.65	7.41	0.46	5.2	36	8.9	579.913	83.7652	3015.55	16.1087	78.2609	127	4.5	9.2	94	141	22	40.7	2.5	22	2.1	79	104	60	73	17	94	36.79	2.09	2.18	1	1
85	83.4	3	48	41	42	7	9	1	0	0	0	0	0	1	7.2	4.33	5.54	0.87	10.4	241	12.6	1534.64	66.2253	15960.3	6.36782	277.011	137	4.4	9.9	101	145	18	61.1	1.5	18	0.8	135	157	106	119	29	95	37.06	2.09	2.14	1	1
69	93.5	1	35	18	32	15	4	1	0	0	0	0	0	0	14	4.44	3.74	3.86	6.3	222	13.8	215.098	6.10415	1355.12	0.968912	57.513	138	4.4	9.9	102	222	11	29.3	1	19	0.9	91	114	45	170	23	97	37.22	2.16	1.06	0	0
79	85.6	7	47	39	33	15	9	0	1	0	0	0	1	0	7.5	3.66	4.8	1.93	6.1	131	12.1	325.803	15.171	1987.4	2.48705	67.8756	138	3.7	8.3	104	109	16	32.4	1	21	1.9	76	98	51	63	18	93	36.61	2.19	1.05	0	0
84	50.2	16	126	88	60	3	8	1	1	0	0	0	1	1	14.4	3.09	13.1	0.58	2	120	9	2710.34	45.1724	5420.69	22.5862	206.897	144	5	5.8	108	166	14	36.7	2.3	43	2.6	125	81	46	58	17	92	36.89	2.26	2.85	1	1
57	94	6	22	22	31	14	3	0	0	0	0	0	0	1	5	3.75	2.64	1.43	5.6	121	12.2	223.385	10.3385	1250.95	1.84615	84.6154	144	4	7.8	120	130	8	25.6	1	10	0.7	68	131	82	94	19	100	36.67	2.48	1.54	0	0
91	57.3	14	87	92	53	10	10	0	1	0	0	0	0	0	19.6	2.95	16.29	1.9	5.9	230	8.4	1971.95	50.5847	11634.5	8.57368	121.053	150	6.1	8	114	80	19	33.4	2.4	116	3.9	90	114	45	61	31	100	37.17	2.49	2.57	1	1
91	64	10	64	61	47	15	12	0	1	0	1	0	0	1	3.5	1.98	0.04	0.14	69	26	6.6	7.42857	19.7143	512.571	0.285714	185.714	121	4.7	8.1	87	114	17	23.8	1.6	28	1	83	97	57	67	22	100	37.17	2.6	2.59	1	1
75	75.4	2	58	36	45	14	7	0	0	1	0	0	0	1	7.5	3.02	8	0.46	7.5	214	7.5	3721.74	130.435	27913	17.3913	465.217	137	4.3	7.6	99	91	11	41.5	3.4	26	1.1	92	87	47	57	15	95	36.44	2.63	2.58	1	1
65	51.5	0	24	20	28	15	6	0	0	0	0	0	0	0	4.9	3.72	2.63	1.45	14	198	12.9	359.131	25.3931	5027.83	1.81379	136.552	141	3.4	8.6	108	87	13	37.81	1.5	6	0.7	54	134	101	113	15	100	36.56	2.68	3.67	0	0
49	51.2	11	38	31	23	15	7	0	0	0	0	1	0	0	18.3	3.93	14.6	1.15	12.9	162	11.4	2056.7	163.774	26531.4	12.6957	140.87	142	3.7	8	100	237	24	83.4	1.3	51	4.2	61	133	68	81	17	100	36.79	2.72	18.43	1	1
77	83.1	3	44	40	31	15	7	0	0	1	0	0	0	1	21.4	4.8	20.54	0.21	2	204	14.1	19953.1	195.619	39906.3	97.8095	971.429	134	3.6	8.7	93	190	21	26	1.2	28	1.5	97	116	75	83	13	88	36.83	2.76	2.03	0	0
44	129.8	4	36	31	35	15	2	0	0	0	0	0	0	0	7.2	2.79	4.91	1.47	6.4	153	7.9	511.041	21.3769	3270.66	3.34014	104.082	140	4.6	8.6	104	82	16	37.1	1.7	9	1.1	103	118	46	62	19	99	37.22	2.76	1.05	0	0
63	75.6333	5	30	28	35	15	5	0	0	1	1	0	1	1	6.9	3.19	2.97	1.5	12.5	183	7.4	362.34	24.75	4529.25	1.98	122	135	5.2	8.2	99	88	12	24	1.4	24	1.1	76	94	62	73	16	92	37.22	2.8	2.73	0	0
63	67.3	2	31	23	27	14	5	1	0	0	0	0	0	0	6	4	3.32	1.46	7.8	180	11.1	409.315	17.737	3192.66	2.27397	123.288	142	4.3	8.7	106	91	13	26.4	1	9	0.6	97	122	66	80	15	94	37	2.82	1.84	0	0
83	56	7	42	49	34	15	11	0	0	1	0	1	1	0	27.3	3.84	22.5	2.44	6.9	461	11.9	4251.02	63.627	29332.1	9.22131	188.934	142	3.8	8.4	107	237	15	136.3	1.1	19	1.1	72	120	68	86	23	100	36.67	2.86	2.96	1	1
92	45	3	45	39	41	14	6	0	1	0	1	0	0	0	6.8	4.05	5.66	0.6	7.1	231	10.5	2179.1	66.9767	15471.6	9.43333	385	146	4	8.8	102	133	18	27.1	1.3	34	1.4	116	114	86	93	37	98	36.39	2.88	1.7	0	0
75	99.1	11	120	73	46	6	8	0	1	0	0	0	0	1	28.8	3.15	26.88	0.84	2	367	10.5	11744	64	23488	32	436.905	134	5.9	7.4	99	64	18	52.9	10.5	44	5.4	101	99	31	45	24	96	36.78	2.89	2.2	0	1
53	97.3	13	66	51	40	15	3	1	1	0	1	0	0	0	6.2	4.36	4.15	1.3	6	160	11.1	510.769	19.1538	3064.62	3.19231	123.077	145	6.3	7.9	110	115	17	25.1	1.5	54	7.2	109	146	95	108	20	96	37.22	2.91	2.91	1	1
85	54.2	5	58	40	42	15	12	0	1	0	1	0	1	0	20.8	2.57	13.39	0.58	3	165	8.9	3809.22	69.2586	11427.7	23.0862	284.483	136	3.6	6.5	107	138	10	28.1	1.3	24	1	72	111	55	69	16	100	35.72	2.91	2.9	1	1
57	54	1	23	20	23	15	4	1	0	0	0	1	1	0	10.6	4.54	7.34	2.49	6.6	207	13.4	610.193	19.4554	4027.27	2.94779	83.1325	132	4.3	9.1	99	277	17	26.5	1	13	0.7	71	98	59	69	10	97	36.39	2.94	2.05	0	0
56	100.5	4	30	15	24	15	6	0	1	0	0	0	0	0	6.7	4.24	1.82	0.91	9.3	173	14.1	346	18.6	3217.8	2	190.11	136	4.9	9	101	112	20	31.5	1	12	1.4	88	148	87	101	18	94	36.78	2.95	1.06	0	0
84	78.1	8	39	35	49	9	5	0	1	0	1	0	1	0	8.6	4.85	7.35	1.08	1.2	146	14.3	993.611	8.16667	1192.33	6.80556	135.185	134	4.1	8.9	98	156	17	32.7	1.3	23	1.1	96	173	96	114	29	98	35.61	2.98	1.1	0	0
53	102.8	5	66	52	35	4	2	1	0	0	0	0	0	0	8.5	3.91	4.41	3.08	9	214	11.5	306.409	12.8864	2757.68	1.43182	69.4805	139	3.5	9	103	115	14	28.2	1.1	15	0.9	92	121	74	88	23	93	36.94	2.99	1.83	0	0
77	73	11	44	48	49	9	8	1	0	0	1	0	0	0	8.6	3.8	5.88	1.31	10.3	124	11.5	556.58	46.2321	5732.78	4.48855	94.6565	140	4	8.6	102	84	12	29.8	1.3	16	0.5	67	119	97	106	24	97	37.11	2.99	3.04	1	1
67	54.3	1	24	31	29	15	4	1	0	0	0	0	0	0	3	4.27	2.18	0.63	6.9	407	9.9	1408.35	23.8762	9717.61	3.46032	646.032	133	4.6	9.2	101	135	14	28.8	1	14	0.7	82	148	82	98	15	100	36.83	3.01	1.89	0	0
63	79	3	32	21	22	15	5	1	0	0	0	0	1	0	19.9	4.52	18.34	1.08	1.1	288	13.6	4890.67	18.6796	5379.73	16.9815	266.667	137	4.4	9.1	101	283	17	51.2	1	21	0.8	76	126	60	75	15	92	36.44	3.13	2.55	0	0
63	116.2	7	39	26	26	15	10	0	1	0	1	1	1	1	19.7	4.45	8.03	0.84	7.4	174	11.8	1663.36	70.7405	12308.8	9.55952	207.143	139	4.9	8.4	104	187	13	31.6	1.6	68	1.4	76	124	81	92	15	94	36.67	3.13	1.26	0	0
74	70.1	0	34	34	36	15	11	1	0	1	1	0	0	0	15.2	3.54	13.96	0.76	1.9	191	10.7	3508.37	34.9	6665.9	18.3684	251.316	140	4.6	9.2	104	132	17	23.6	1.2	23	0.7	100	135	83	95	25	96	36.89	3.13	3.13	0	0
76	68.3	1	32	29	26	15	5	1	0	0	0	0	0	0	5	3.82	2.21	1.96	11.7	253	11.8	285.27	13.1923	3337.66	1.12755	129.082	131	4.2	8.3	94	93	12	37.81	1.5	6	0.6	70	121	58	75	16	97	36.94	3.19	3.16	0	0
67	123.8	1	37	27	31	15	5	0	0	1	1	0	0	0	10.9	4.09	8.66	0.87	11.4	324	7.9	3225.1	113.476	36766.2	9.95402	372.414	139	4.2	8.8	95	239	12	37.81	1.5	16	0.9	110	142	72	88	22	91	36.89	3.3	1.45	0	0
88	60.7	1	34	33	26	15	7	0	1	0	0	0	0	0	14.6	2.62	13.59	0.23	2.5	275	7.5	16248.9	147.717	40622.3	59.087	1195.65	128	3.7	7.7	93	193	18	50.9	1.3	25	1.3	89	144	77	91	20	99	36.89	3.42	1.61	0	0
76	70.55	8	70	58	41	14	12	0	1	0	0	1	1	0	23.1	4.3	14.95	0.95	6.3	219	11.4	3446.37	99.1421	21712.1	15.7368	230.526	135	5.7	8.1	102	325	18	93.4	1.3	58	2.6	89	122	73	88	40	100	37.28	3.46	1.33	0	0
86	49.9	6	48	55	48	15	8	0	1	0	0	1	1	1	21.6	3.86	20.07	0.45	3.8	181	11.8	8072.6	169.48	30675.9	44.6	402.222	143	5.7	9.1	97	174	21	25.7	1.1	49	1.5	95	108	72	79	19	88	36.56	3.48	2.98	1	0
78	125.9	1	42	22	32	15	5	1	0	0	0	0	0	0	9.2	4.04	5.63	2.46	7.9	155	12.4	354.736	18.0801	2802.41	2.28862	63.0081	137	3.8	8.7	98	137	19	80.5	1.2	15	1.1	90	143	84	91	18	96	36.61	3.48	1.71	0	0
61	75	7	30	30	38	15	6	0	0	1	0	1	1	0	8.9	5	6.15	1.55	12.4	147	12	583.258	49.2	7232.4	3.96774	94.8387	139	4.1	8.9	111	130	13	23.3	1.1	18	0.9	81	118	80	88	26	100	37.17	3.49	1.26	0	0
70	81	2	35	26	22	15	4	1	0	0	0	0	0	0	28.3	4.15	26.04	0.28	4	144	11.2	13392	372	53568	93	514.286	139	3.7	8.2	105	162	14	23.8	1	21	0.7	102	143	74	93	19	88	37	3.52	2.29	0	0
70	57.05	9	49	49	34	15	10	0	1	0	1	1	1	1	21.7	3.55	19.82	0.82	3.3	168	6.7	4060.68	79.7634	13400.3	24.1707	204.878	140	5.5	8.7	106	160	16	30.8	2.4	24	1.1	78	109	79	88	24	100	36.39	3.53	3.49	1	1
54	119	8	46	27	22	15	2	1	1	0	1	0	0	0	14.8	3.63	10.44	2.43	6	436	10.1	1873.19	25.7778	11239.1	4.2963	179.424	130	4.7	6.6	88	104	28	25.7	1.3	60	6.6	96	115	52	67	14	100	36.78	3.55	1.68	0	0
57	100.25	10	35	29	36	15	3	0	1	0	0	1	0	0	27.9	4.54	25	1.13	5.2	137	13.8	3030.97	115.044	15761.1	22.1239	121.239	144	3.5	7	107	144	14	25.1	1.2	25	1.8	67	103	88	95	15	100	36.79	3.6	3.68	1	1
81	101.2	2	39	49	32	13	16	0	0	1	1	0	1	0	10.5	3.48	7.2	1.93	9.5	195	10.6	727.461	35.4404	6910.88	3.73057	101.036	143	4.1	9.7	102	98	12	27.6	1.1	28	0.7	82	94	52	62	18	91	37	3.6	2.53	0	0
60	80	2	35	26	40	14	6	1	0	0	1	1	0	0	4.7	3.76	3	0.78	13.9	212	11.3	815.385	53.4615	11333.8	3.84615	271.795	140	3.7	8.2	103	370	15	37.81	1.5	14	0.8	65	113	67	82	16	97	37.11	3.68	1.77	0	0
67	95.4	6	63	43	31	15	5	1	1	0	0	0	0	0	33.8	4.13	36.99	1.23	6	203	10.2	6104.85	180.439	36629.1	30.0732	165.041	139	4.2	7.6	102	137	19	29.7	1.3	24	2	97	60	43	50	18	95	38.11	3.68	2.65	0	0
55	106.6	8	65	36	48	14	6	0	1	0	0	0	0	0	7.2	4.18	6.04	0.72	4.6	97	12.3	813.722	38.5889	3743.12	8.38889	134.722	143	5.2	8.5	101	196	23	29.2	1.2	18	1.1	75	151	140	146	8	99	36.33	3.68	3.88	1	1
67	49.5	10	36	46	45	6	4	1	0	0	1	1	1	0	21.1	2.52	19.82	0.27	3.4	425	6.6	31198.1	249.585	106074	73.4074	1574.07	137	5	7.6	103	231	11	28.6	1.2	13	0.8	114	126	72	87	13	100	37	3.69	3.67	0	0
63	150.9	6	40	20	19	15	5	1	1	0	0	0	0	0	18.1	3.29	15.75	1.06	5.2	197	9.9	2927.12	77.2642	15221	14.8585	185.849	132	3	7.6	93	89	19	36.4	1.3	24	1.3	72	113	55	68	26	98	36.78	3.7	1.38	0	0
78	81.8	1	31	22	27	15	6	0	1	0	0	0	1	1	18.4	3.57	12.88	1.84	17	136	10.8	952	119	16184	7	73.913	141	4.7	9	105	187	13	30.2	1.5	18	1.1	104	123	79	92	28	96	36.78	3.74	1.32	0	0
68	68	14	93	68	46	15	9	1	1	1	0	0	1	0	34.6	2.72	20.51	2.74	8	300	8.6	2245.62	59.8832	17965	7.4854	109.489	135	4.3	7.7	106	151	16	56	1.9	26	3.7	130	124	75	85	28	100	37	3.74	3.73	1	1
75	62.3	7	41	41	32	15	8	0	1	0	0	1	1	0	12.6	3.45	11.74	0.32	3.6	252	12.1	9245.25	132.075	33282.9	36.6875	787.5	139	5.6	8.1	107	153	13	150	1.3	38	1.5	63	95	64	74	20	97	36.39	3.76	1.91	0	0
71	64.1	1	46	31	26	15	5	0	1	1	0	0	0	0	17.2	3.42	14	1.86	6.8	230	9.4	1731.18	51.1828	11772	7.52688	123.656	128	5.9	7.7	98	127	18	27.2	1	19	1.7	123	101	78	87	24	90	36.67	3.76	1.7	0	0
80	77	3	58	41	42	15	7	0	1	1	0	0	1	1	15	3.14	14.84	0.34	6.9	169	10.6	7376.35	301.165	50896.8	43.6471	497.059	138	3.8	8.7	98	91	18	38.3	3	21	0.9	132	126	99	109	26	99	36.44	3.76	2.66	0	0
77	57	8	64	57	36	14	5	1	1	0	0	0	0	1	10.4	3.07	9.15	0.73	4	194	9.2	2431.64	50.137	9726.58	12.5342	265.753	140	3.8	7.2	108	91	19	35.4	1.9	29	1.6	84	78	45	54	18	92	37.06	3.77	2.62	1	1
91	53.8	3	40	38	27	14	6	0	1	0	0	0	0	0	11.7	3.55	9.3	1.65	4.2	213	10	1200.55	23.6727	5042.29	5.63636	129.091	138	5.3	8.2	102	121	16	30.7	1.1	41	1.1	100	117	56	72	12	95	36.56	3.81	3.94	1	1
73	43.95	1	37	26	30	15	4	1	0	0	0	0	0	0	9.3	4.05	7.53	0.65	11.1	157	11.2	1818.78	128.589	20188.5	11.5846	241.538	138	4.6	9.9	97	161	11	37.81	1.5	15	0.7	95	153	66	85	26	95	36.94	3.82	1.39	0	0
64	89.2	9	26	38	28	15	4	0	0	0	0	0	0	0	19.8	3.15	19.47	0.64	6	93	9.7	2829.23	182.531	16975.4	30.4219	145.312	146	4.3	7.7	112	174	16	36.1	1.2	37	0.6	82	115	78	93	16	100	36.56	3.84	3.74	0	0
91	95	5	52	35	37	14	8	0	1	0	0	0	1	1	4.5	2.67	1.94	1.79	15.3	59	7.6	63.9441	16.5821	978.345	1.0838	32.9609	136	4.2	8.7	102	128	10	29.2	1.8	42	1.3	95	105	71	78	23	100	36.44	3.85	1.66	0	0
67	85.9	2	30	35	29	14	9	1	1	0	0	0	0	0	7.3	3.68	4.6	0.92	8.7	293	10.9	1465	43.5	12745.5	5	318.478	138	4.2	8	107	87	16	27.8	1.3	20	1	73	107	70	80	29	95	36.56	3.85	1.04	0	0
67	72	6	38	39	29	15	3	0	0	0	1	0	0	0	7.9	3.06	4.7	0.05	1	123	9.3	11562	94	11562	94	2460	122	3.7	8	92	143	15	150	1.2	20	0.9	55	120	68	86	20	98	37.06	3.88	3.97	1	1
55	66.3	2	57	25	31	14	4	0	0	0	0	0	0	1	12.4	4.27	8.54	2.57	9.3	250	11.3	830.739	30.9035	7725.88	3.32296	97.2763	139	4.6	8.7	104	58	16	50.9	1.7	21	0.5	153	115	86	94	19	97	36.94	3.89	2.98	0	0
82	51	6	42	36	35	15	6	0	0	0	0	0	0	0	17.2	2.57	16.34	0.34	2	131	8.4	6295.71	96.1176	12591.4	48.0588	385.294	133	3.8	7	102	86	16	29.3	2	17	0.7	87	121	58	74	19	100	36.89	3.92	1.65	0	0
81	80.7	1	31	31	31	15	5	1	0	1	0	0	0	1	12.7	3.05	9.02	1.88	7.6	185	8.9	887.606	36.4638	6745.81	4.79787	98.4043	139	3.5	7.7	107	108	12	30.8	1.1	14	0.7	84	102	58	67	23	98	36.67	3.93	1.67	0	0
63	56.3	2	31	23	28	15	7	0	1	1	1	0	0	0	2.9	2.59	3.48	0.4	3	101	7.4	878.7	26.1	2636.1	8.7	252.5	134	3.7	8	100	127	13	30.2	1.1	15	1.1	105	107	63	75	30	95	37.5	3.94	2	0	0
57	78.9	8	53	57	37	15	11	1	1	1	1	0	0	0	16.2	3.22	15.71	0.32	1	103	9.9	5056.66	49.0938	5056.66	49.0938	321.875	129	5.3	8.7	92	130	17	32.9	1.9	52	0.7	95	120	71	81	21	93	36.39	3.94	4.01	1	1
75	87.3	4	39	29	20	15	10	0	1	0	0	1	1	1	8.4	2.73	5.98	0.96	10.5	148	7.9	921.917	65.4062	9680.12	6.22917	154.167	142	4.5	8	103	272	13	30.7	1	73	3.3	77	140	51	77	15	96	37	3.95	1.11	0	0
78	78.6	2	50	51	31	13	5	1	0	1	0	0	1	0	11	3.15	9.08	1.13	6.5	289	10.1	2322.23	52.2301	15094.5	8.0354	255.752	133	3.5	8.8	96	121	20	28.2	1.1	13	0.8	108	155	98	113	22	94	36.78	4	1.86	0	0
72	77.3	6	72	58	36	15	13	0	1	0	1	1	0	0	16.4	4.17	23.72	1.75	6.3	231	11.1	3131.04	85.392	19725.6	13.5543	132	127	4.4	7.9	97	212	15	27.6	1.2	17	0.8	89	144	81	96	27	98	36.22	4.02	2.98	1	1
87	106.95	6	33	36	27	15	7	0	0	0	0	0	1	0	2	2.31	1.58	0.28	2	8	6.8	45.1429	11.2857	90.2857	5.64286	28.5714	139	4.1	8.6	103	76	10	33.9	1.3	19	0.9	85	134	105	112	21	99	36.33	4.04	1.26	0	0
58	77.7	7	47	38	34	13	5	1	1	0	1	0	0	0	3.9	4.2	3.39	0.12	10	67	11.5	1892.75	282.5	18927.5	28.25	558.333	134	4.8	8.9	96	480	16	36.9	1.3	38	1.5	91	144	106	116	15	98	36.33	4.07	2.23	0	0
61	124	3	24	24	25	15	4	1	0	0	0	0	0	0	8.2	3.9	4.51	2.76	7.7	151	11.8	246.743	12.5822	1899.92	1.63406	54.7101	141	4	8.6	106	98	14	85.4	1.1	25	1.2	67	145	57	77	17	98	36.56	4.09	3.37	0	0
80	90.6	2	32	29	34	14	5	0	0	1	0	0	0	0	7.5	3.93	5.88	2.84	17	227	11.7	469.986	35.1972	7989.76	2.07042	79.9296	141	4.1	9.3	106	89	11	32.6	1.2	16	0.6	80	136	47	70	22	99	36.83	4.12	2.43	0	0
86	55	3	38	31	22	15	6	1	0	1	0	0	1	1	4.6	2.97	5.97	0.99	10.4	128	9	771.879	62.7152	8027.54	6.0303	129.293	138	3.8	8.5	100	99	10	28.3	1.1	20	1.1	68	138	51	75	16	100	36.22	4.15	1.22	0	0
59	88.7	7	56	46	37	15	5	1	1	0	0	0	0	0	16.4	3.85	10.44	2.14	10.1	450	11.4	2195.33	49.2729	22172.8	4.8785	210.28	149	5.1	9.4	112	104	19	37.81	1.5	68	2	114	114	63	75	28	96	37.06	4.15	4.53	1	1
73	114	11	63	67	51	15	10	0	1	0	1	1	0	1	14.1	3.76	11.48	1.23	6.1	292	10.7	2725.33	56.9333	16624.5	9.33333	237.398	131	4.7	8.8	94	262	16	29.1	1.2	29	1.3	159	162	102	116	19	93	37.33	4.17	3.46	1	1
81	97	3	35	45	39	15	7	0	1	0	0	0	1	1	14.9	2.98	11.75	1.99	3.6	127	9.7	749.874	21.2563	2699.55	5.90452	63.8191	141	4.3	8.4	111	107	11	31	1.4	28	1.5	74	135	77	91	12	100	37.17	4.18	1.58	0	0
86	67.3	8	49	48	39	14	6	1	0	0	1	0	0	1	41.1	3.81	38.09	1.02	3.5	214	12.3	7991.43	130.701	27970	37.3431	209.804	137	3.9	7.7	105	225	17	29.7	2	13	0.6	81	117	63	75	28	91	36.33	4.19	1.42	0	0
62	82.7	9	23	32	33	15	6	0	0	0	0	1	0	0	14.7	4.47	7.63	2.74	9.5	258	11.5	718.445	26.4544	6825.23	2.78467	94.1606	145	4.1	7.1	114	171	9	150	1.2	16	0.7	80	82	65	72	16	100	36.67	4.2	3.83	0	0
76	86.1	7	44	38	22	15	9	0	0	1	1	0	0	1	17.7	3.07	15.1	0.61	5.9	154	9.1	3812.13	146.049	22491.6	24.7541	252.459	131	4.7	8.2	91	125	20	30.1	1.2	43	4.1	67	105	46	60	29	91	36.72	4.23	1.85	1	0
61	93.5	7	57	47	41	15	10	1	1	0	1	0	0	1	19.3	2.32	18.51	1.25	4	252	6.8	3731.62	59.232	14926.5	14.808	201.6	135	4.7	8.1	100	265	14	24.3	1	27	0.7	85	116	58	73	21	97	36.78	4.23	4.43	1	1
35	63.7	2	38	19	28	10	1	0	0	0	0	0	0	0	5.3	4.34	3.74	1.15	6	197	10.7	640.678	19.513	3844.07	3.25217	171.304	141	3.3	8.6	104	96	10	37.81	1.5	11	0.3	92	133	90	103	21	97	37.83	4.25	2.41	0	0
62	89.2	8	40	34	38	14	7	0	0	0	0	0	1	1	8.9	4.32	6.21	1.9	4.2	151	11.9	493.532	13.7274	2072.83	3.26842	79.4737	140	4	8.4	107	109	12	35.2	1.5	27	1.5	72	131	67	83	14	100	36.56	4.27	1.33	0	0
70	86.2	1	36	21	34	14	4	1	0	0	0	0	0	0	15.7	4.6	12.32	1.81	8.7	266	13.3	1810.56	59.2177	15751.9	6.80663	146.961	141	4.4	9.2	101	132	14	37.81	1.5	21	0.9	118	135	102	105	34	98	36.44	4.29	1.19	0	0
70	99	3	37	25	24	15	3	0	0	1	1	0	1	0	17.7	4.44	9.86	3.92	2	305	12.2	767.168	5.03061	1534.34	2.51531	77.8061	141	4.9	9.6	97	116	31	30.9	0.9	19	0.9	100	122	71	84	29	100	36	4.33	1.46	0	0
68	55.4	4	42	25	22	15	6	0	1	0	1	1	1	0	17.2	3.62	14.7	1.44	5	170	11.3	1735.42	51.0417	8677.08	10.2083	118.056	142	4	7.2	110	119	14	29.1	1.3	14	0.7	79	100	53	65	21	95	37.11	4.36	3.95	1	1
72	75.15	4	13	31	31	14	5	1	0	1	0	0	0	0	10	2.61	7.99	1.21	5	124	8.3	818.81	33.0165	4094.05	6.60331	102.479	142	4.2	8.5	109	109	13	38.2	1.3	16	0.8	80	111	63	73	7	100	36.39	4.36	1.18	0	0
84	118.3	5	40	46	30	15	10	0	1	0	1	0	0	1	15.7	4.84	13.82	1.41	1	179	14.6	1754.45	9.80142	1754.45	9.80142	126.95	146	3.8	7.8	107	298	28	34.6	1.7	29	1.7	98	151	62	80	29	93	37.67	4.4	2.34	0	0
78	86	8	49	47	39	15	11	0	0	1	0	0	0	1	8.2	2.47	6.8	0.9	4.5	74	7.5	559.111	34	2516	7.55556	82.2222	150	4	13.7	106	208	17	150	14.1	13	0.8	77	83	63	69	38	100	36.5	4.41	4.01	1	1
82	82	12	66	47	40	15	8	0	1	0	1	0	1	0	9.4	3.27	16.14	1	9.9	110	9.5	1775.4	159.786	17576.5	16.14	110	138	3.7	7.6	106	118	14	43.7	1.3	32	1	76	101	48	60	18	87	36.83	4.42	4.5	1	1
67	65.2	3	39	29	37	13	3	1	0	0	1	0	0	0	15.6	3.77	13.15	1.4	5.8	166	13	1559.21	54.4786	9043.44	9.39286	118.571	142	4.3	8.8	102	123	16	40.7	1.2	18	0.8	99	148	92	107	32	96	37.28	4.46	1.54	0	0
51	70.35	3	35	27	23	15	2	0	0	0	1	0	0	0	11	4.62	7.54	2.23	8.2	251	12.6	848.673	27.7256	6959.12	3.38117	112.556	142	4.4	9.4	101	92	16	29.6	1.1	16	0.9	78	176	88	110	18	100	37.17	4.46	2.73	0	0
72	54.3	8	52	37	34	14	10	0	0	0	0	0	0	0	2.1	2.91	1.37	0.88	10.9	43	9.4	66.9432	16.9693	729.681	1.55682	48.8636	132	3.4	7.9	95	113	17	31.3	1.3	10	0.9	81	111	69	82	24	100	36.56	4.46	1.39	0	0
69	83	2	60	32	36	14	9	1	0	0	1	1	1	1	24.3	3.74	21.83	0.96	4.8	383	10.1	8709.26	109.15	41804.4	22.7396	398.958	136	4	9.4	93	344	18	23.9	1	41	1	103	106	65	75	29	92	37.06	4.47	2.24	0	0
58	73.8	5	22	25	22	14	3	0	0	0	0	0	1	0	14.3	3	11.34	2.31	3.4	109	9.5	535.091	16.6909	1819.31	4.90909	47.1861	141	3.8	7.7	111	121	11	28.7	1.5	12	0.7	99	91	59	66	16	100	36.33	4.51	2.12	0	0
62	110.95	5	25	36	28	15	6	1	0	0	0	0	1	0	14.4	3.32	8.93	5.04	1	146	10.7	258.687	1.77183	258.687	1.77183	28.9683	135	4.2	8.3	106	82	15	31.8	1.2	20	0.8	65	127	72	85	16	100	36.5	4.52	1.12	0	0
97	55	3	53	36	33	15	10	0	1	0	1	0	0	1	15	5.25	24.63	1.02	5.4	140	12.6	3380.59	130.394	18255.2	24.1471	137.255	136	4.2	9	98	185	16	41.5	1.4	22	1.4	107	118	76	89	27	99	36.94	4.53	1.86	0	0
68	86.6	6	34	36	37	14	3	1	0	0	0	0	1	0	7.9	2.93	6.01	1.17	5.8	149	8.7	765.376	29.7932	4439.18	5.13675	127.35	135	4.6	7.9	102	120	8	25.6	1.6	13	0.8	73	114	65	77	10	100	36.22	4.53	1.29	0	0
74	109	4	18	37	32	15	5	0	0	0	0	0	1	1	21.2	3.05	18.04	2.58	1	151	10.4	1055.83	6.99225	1055.83	6.99225	58.5271	139	4.3	8.4	107	167	13	30.8	1.6	14	0.5	80	104	45	60	12	100	36.83	4.58	1.21	0	0
61	69.95	1	26	31	30	15	6	0	0	0	0	0	1	0	6.3	2.73	4.84	1.09	2.4	185	9.1	821.468	10.6569	1971.52	4.44037	169.725	138	4.6	7.9	110	125	8	28.5	1.2	18	0.8	93	99	62	73	16	100	35.11	4.58	2.17	0	0
75	89.65	7	23	34	30	15	8	1	0	1	0	0	1	0	13	2.8	9.09	3.03	3.6	147	9.3	441	10.8	1587.6	3	48.5149	142	4.1	8.37	112	68	13	31.2	1.5	16	1	80	85	60	66	16	100	36.33	4.58	1.31	0	0
71	86	2	45	40	32	15	8	1	0	0	0	0	1	0	6.5	2.75	3.71	2.22	4.6	134	8.5	223.937	7.68739	1030.11	1.67117	60.3604	140	3.3	8.4	103	80	11	28.7	1.4	17	0.8	63	100	54	65	14	100	36.28	4.59	2.05	0	0
56	80.6	0	32	25	26	15	3	1	0	0	0	0	0	0	9.9	3.49	9.09	2.62	7.7	185	10.6	641.851	26.7149	4942.25	3.46947	70.6107	130	5.4	9.1	89	218	11	27.5	0.9	15	0.7	119	112	93	100	26	94	36.83	4.59	2.66	0	0
70	134.1	4	37	32	39	15	4	1	0	1	0	0	0	1	14.7	3.62	10.94	2.63	4.7	104	10.7	432.608	19.5506	2033.26	4.1597	39.5437	140	4.6	8.7	107	125	11	28.8	1.4	21	1.1	90	140	58	78	19	95	37.56	4.62	1.32	0	0
76	68.6667	3	23	42	36	13	5	1	0	1	0	0	0	0	5.9	2.79	3.79	1.58	6.1	124	8.3	297.443	14.6323	1814.4	2.39873	78.481	139	4.3	8.37	113	159	8	42.6	1.6	14	0.6	80	114	59	75	15	100	36.44	4.63	1.13	0	0
57	84.7	3	30	28	27	15	4	1	0	0	0	0	1	0	16.7	2.92	12.53	3.17	2	133	9	525.707	7.90536	1051.41	3.95268	41.9558	131	4.4	7.7	109	105	12	33	1.2	17	0.7	69	109	69	82	9	94	34.89	4.63	1.16	0	0
60	72.5	2	20	23	25	14	3	1	0	0	0	0	0	0	8.2	4.5	6.92	0.65	6.5	200	13	2129.23	69.2	13840	10.6462	307.692	141	4.6	9	104	108	25	23	1	15	0.8	92	154	81	95	26	96	37.78	4.64	1.76	0	0
76	68.1	5	28	31	22	14	4	0	0	1	0	0	1	0	11	3.71	7.15	2.82	5.3	118	10.7	299.184	13.4379	1585.68	2.53546	41.844	138	4	8.1	112	118	9	29.6	1.5	9	0.7	0	105	80	89	15	100	36.44	4.64	1.6	0	0
65	91.55	5	27	27	21	14	3	1	0	0	0	0	0	0	11.6	2.63	8.95	2.13	3.3	110	8.7	462.207	13.8662	1525.28	4.20188	51.6432	140	4.3	8.4	110	108	10	28.8	1.4	9	0.6	62	95	62	70	7	100	37.44	4.65	2.14	0	0
57	50	6	34	34	30	14	2	1	0	0	0	0	0	0	11	2.5	8.35	2.27	2.1	159	7.4	584.868	7.72467	1228.22	3.67841	70.0441	136	4.1	8.37	110	91	10	26.3	1.4	7	0.6	87	99	53	65	14	99	36.79	4.66	1.05	0	0
87	57.7	11	66	60	38	13	8	0	1	0	1	0	0	1	16.9	2.78	12.17	3.04	9	346	8.4	1385.14	36.0296	12466.2	4.00329	113.816	137	4.8	8.9	95	170	22	31.5	1	132	4.7	51	113	93	98	14	96	36.44	4.66	4.65	1	1
67	102	6	48	40	38	15	3	1	0	1	0	0	1	0	6.8	2.83	4.81	1.37	5.5	142	8.5	498.555	19.3102	2742.05	3.51095	103.65	136	4.2	8.7	105	107	10	35.6	1.5	22	1.1	79	83	48	56	18	98	36.56	4.66	1.45	0	0
89	57.7	4	70	55	40	13	6	0	0	1	0	0	0	1	13.1	4.24	8.48	2.97	10.6	230	13.5	656.7	30.2653	6961.02	2.85522	77.4411	135	4.6	9.5	97	136	19	124.2	1.2	28	0.8	76	115	81	92	19	88	36.11	4.67	1.78	0	0
67	91.3	5	46	28	20	15	4	1	0	0	0	0	1	1	16.1	2.51	10.83	3.64	4.9	146	7.8	434.39	14.5788	2128.51	2.97527	40.1099	137	4.6	8.4	109	95	11	24.7	1.3	22	1.1	80	134	68	82	16	100	36.44	4.69	1.09	0	0
58	114.9	4	49	22	31	14	4	0	0	0	0	0	0	1	10.2	3.23	7.5	1.98	4.5	222	10.2	840.909	17.0455	3784.09	3.78788	112.121	137	4.6	7.6	110	106	8	32.7	1.3	13	0.6	86	132	87	99	6	98	37.17	4.69	2.08	0	0
70	75	3	41	31	35	12	5	0	0	0	0	0	0	0	5.2	3.27	4.84	0.28	1.5	167	9.3	2886.71	25.9286	4330.07	17.2857	596.429	142	4.7	10.4	98	162	10	29.5	1.1	17	0.8	97	129	84	89	32	92	36.5	4.7	1.02	0	0
70	71.55	5	35	27	25	15	6	0	0	0	0	0	1	0	15.6	2.94	12.67	1.99	4.7	109	8.5	693.985	29.9241	3261.73	6.36683	54.7739	138	4.4	7.7	111	105	9	26.5	1.4	13	0.5	85	115	48	63	16	100	35.94	4.7	1.3	0	0
66	143.55	10	80	62	41	3	5	1	0	0	0	0	1	0	10.4	3.1	8.4	1.4	3.4	99	9.9	594	20.4	2019.6	6	70.7143	141	4.2	7.9	111	105	10	28.5	1.4	24	0.5	76	97	50	60	18	100	36.44	4.71	1.35	0	0
52	137.4	4	17	21	27	15	2	0	0	0	0	0	0	0	13.7	4.4	8.12	0.49	4.7	152	13.4	2518.86	77.8857	11838.6	16.5714	310.204	138	4.8	9.2	104	175	15	80.4	1.5	39	1.1	70	127	58	73	20	98	37.61	4.71	2.58	0	0
62	49	5	40	36	24	15	11	0	0	1	1	0	0	0	5.5	2.57	4.79	0.33	6	89	7.4	1291.85	87.0909	7751.09	14.5152	269.697	140	3.5	8.2	110	137	8	38.9	1.8	9	0.7	90	90	72	76	20	98	36.56	4.72	1.23	0	0
76	69.3	7	62	50	39	4	7	0	1	0	0	0	0	1	13.73	4.02	8.96	2.33	8.8	212	12.1	815.245	33.8403	7174.15	3.84549	90.9871	141	4	8.1	105	120	14	27.8	1	16	1.2	77	138	57	78	21	97	36.72	4.72	4.66	0	0
67	89.9	0	25	29	26	15	5	0	0	0	1	0	0	0	13.1	4.81	12.12	0.45	2.6	305	13	8214.67	70.0267	21358.1	26.9333	677.778	139	4.3	10.7	103	129	12	24.7	1.1	10	0.6	120	153	100	116	21	96	36.89	4.72	2.82	0	0
68	105.35	6	22	43	32	15	6	0	1	1	0	0	1	1	14.1	3.39	10.76	2.17	6	169	10.4	837.991	29.7512	5027.94	4.95853	77.8802	140	5	8.1	105	130	9	30.1	1.2	17	0.8	74	115	70	80	16	100	36.83	4.73	1.33	0	0
58	78.8	3	20	28	38	15	2	1	0	0	0	0	1	0	5.1	2.55	3.62	1.02	6	73	7.9	259.078	21.2941	1554.47	3.54902	71.5686	143	4	7.7	112	118	10	35	1.6	11	0.6	60	98	67	77	5	100	36.83	4.73	2.14	0	0
72	82.3	9	56	46	39	12	6	0	0	0	0	0	0	0	26.6	3.55	25.8	0.8	0	75	11.3	2418.75	0	0	32.25	93.75	139	4.3	7.2	107	87	15	34.9	1.6	17	1	96	111	73	82	33	95	37	4.74	2.01	0	0
57	75.7	8	25	27	33	15	4	1	0	0	0	0	0	0	17	2.89	11.94	3.79	5.5	105	8.2	330.792	17.3272	1819.35	3.1504	27.7045	138	3.7	9.3	107	150	13	24.7	1.7	16	0.8	70	134	44	67	16	100	36.78	4.75	4.35	0	0
71	86.5	12	63	37	31	11	4	1	1	0	0	0	0	1	13.1	4.4	5.26	1.06	4.3	92	14	456.528	21.3377	1963.07	4.96226	86.7925	137	4.8	8.4	97	132	25	24.5	1.9	50	2.7	103	130	93	103	27	99	36.5	4.76	3.41	0	0
72	108.6	0	24	25	19	15	5	0	0	0	0	0	0	1	12.6	4.5	12.34	1.5	9.1	159	12.5	1308.04	74.8627	11903.2	8.22667	106	141	4.6	8.8	103	158	14	25.3	1.3	16	0.9	56	168	76	100	21	95	36.94	4.76	1.57	0	0
87	52.9	11	71	53	45	11	7	0	0	0	1	1	1	1	11.7	3.24	7.81	2.54	10.6	174	9.5	535.016	32.5929	5671.17	3.0748	68.5039	140	3.7	8	101	106	14	55.3	2.5	45	1.5	114	97	34	50	25	90	36.89	4.77	3.75	1	0
92	52.2	15	99	87	40	6	10	0	0	0	0	1	1	1	30.5	4.55	5.25	1.73	6	56	14.2	169.942	18.2081	1019.65	3.03468	32.3699	140	5.5	8.9	99	119	18	30.7	1.1	46	1.4	84	127	81	96	16	95	36.44	4.77	1.97	0	0
58	91	3	33	39	32	13	4	1	0	0	0	0	0	0	26.6	3.73	24.29	1.14	2.4	293	11.6	6242.96	51.1368	14983.1	21.307	257.018	133	4.8	7.8	102	317	18	27.2	1.2	21	1.1	98	106	66	76	17	99	37.33	4.79	1.14	0	0
67	72.5	4	23	41	37	14	3	1	0	0	0	0	1	0	7.8	2.77	5.27	1.88	3.7	109	8.2	305.548	10.3718	1130.53	2.80319	57.9787	139	4.7	8.7	109	143	8	29.6	1.3	18	0.9	71	120	43	65	12	100	36.33	4.79	2.37	0	0
69	94.1	5	26	41	34	15	6	1	0	0	0	0	1	0	9.4	2.82	7.98	0.89	4.2	224	7.2	2008.45	37.6584	8435.49	8.96629	251.685	141	5.1	8.8	103	131	9	26.6	1.5	17	0.5	88	81	56	65	0	100	37.11	4.8	1.02	0	0
66	80.6	5	29	25	33	14	5	1	0	0	0	0	0	0	5.4	2.68	2.92	2.17	4.3	137	8.1	184.35	5.78618	792.706	1.34562	63.1336	143	4	8.5	107	209	13	47.5	2.2	7	0.7	85	99	62	74	15	100	35	4.81	1.82	0	0
77	77	6	28	44	26	13	5	1	0	0	0	0	1	1	6.5	2.33	4.62	1.49	4.3	112	8.2	347.275	13.3329	1493.28	3.10067	75.1678	142	4.3	8.6	109	96	9	30.1	1.4	15	0.6	70	113	56	73	25	100	36.72	4.81	1.18	0	0
70	103.2	6	53	36	35	15	5	0	1	0	1	0	0	0	16.8	3.22	4.15	1.57	8.2	101	9.7	266.975	21.6752	2189.19	2.64331	64.3312	144	3.5	8.1	106	99	13	30.1	1.8	34	1.3	83	126	59	80	61	96	37.72	4.85	2.66	0	0
85	71	4	54	47	45	9	5	1	0	0	0	0	0	0	33.1	2.77	9.82	0.65	6.1	225	8.2	3399.23	92.1569	20735.3	15.1077	346.154	130	3.7	7.9	98	142	14	35.8	1.3	16	0.6	104	95	23	40	22	95	36.83	4.87	2.93	0	0
83	96.8	3	26	29	23	15	7	1	0	1	1	0	1	0	11.4	4.56	4.88	2.33	6.6	234	13.5	490.094	13.8232	3234.62	2.09442	100.429	137	5.2	9	104	234	11	34	3.3	16	0.9	90	113	77	85	24	97	36.56	4.9	1.97	0	0
64	116	1	24	28	22	15	5	0	0	0	0	1	0	0	9.8	4.27	5.43	3.65	6.3	281	12.7	418.036	9.37233	2633.62	1.48767	76.9863	136	4.4	9.4	97	139	23	72.5	1.1	16	0.9	82	103	59	70	14	90	36.78	4.92	2.02	0	0
80	90	6	48	42	33	14	12	1	1	1	0	0	1	1	8.1	3.67	5.76	1.15	13.1	327	10.6	1637.84	65.6139	21455.7	5.0087	284.348	130	4.2	8.3	92	109	18	27.3	1.5	35	1.5	85	88	62	68	19	97	36.56	4.95	1.84	0	0
92	59.2	5	44	39	32	14	7	0	0	1	0	0	0	0	21.1	3.92	17.19	0.5	4.5	123	12	4228.74	154.71	19029.3	34.38	246	146	3.3	7.2	107	111	12	37.81	1.1	17	0.7	94	126	89	98	24	97	37.11	4.95	1.07	0	0
64	66	1	27	18	29	14	7	1	0	1	0	0	1	0	4.1	3.81	2.82	0.65	12.3	273	8	1184.4	53.3631	14568.1	4.33846	420	139	4.1	8.6	105	92	10	25.5	1.1	5	0.7	84	159	94	115	12	99	36.67	4.97	2.07	0	0
83	75.2	0	14	24	22	15	7	0	0	0	0	0	1	0	6.4	2.67	3.77	1.29	8.7	166	7.3	485.132	25.4256	4220.65	2.92248	128.682	139	3.5	8.3	104	105	17	31	1.1	8	0.5	88	135	66	87	21	100	36.89	4.98	1.16	0	0
76	90.9	6	21	23	13	15	4	1	0	0	0	0	0	1	9.5	3.13	6.04	2.53	4.2	132	9.7	315.13	10.0269	1323.55	2.38735	52.1739	139	4.1	8.1	105	137	18	33.8	1.3	12	0.8	69	114	63	74	14	100	35.61	4.98	1.05	0	0
76	84.05	8	29	38	30	15	7	1	1	1	0	0	1	0	17.2	4.08	14.4	1.14	8.8	219	13.1	2766.32	111.158	24343.6	12.6316	192.105	135	3.6	7.6	102	181	15	40	1.1	21	1	90	104	61	70	18	92	37.11	5.01	3.2	0	0
71	72.05	3	58	58	37	15	12	1	0	1	0	0	1	0	39	3.08	20.3	0.43	3	296	8.4	13974	141.628	41921.9	47.2093	688.372	145	4.3	7.3	117	130	17	33	1.3	39	0.9	59	101	51	63	24	100	36.61	5.02	4.07	0	0
71	100.5	6	43	37	25	15	5	1	1	0	0	0	0	1	15.8	2.72	8.45	0.38	3.5	97	8.4	2156.97	77.8289	7549.41	22.2368	255.263	136	4.7	8.2	107	132	15	33.8	3	31	2.4	95	96	40	54	24	100	37.28	5.03	1.72	0	0
89	56.3	2	50	49	37	14	9	0	1	0	1	0	0	0	18.4	4.45	13.62	0.28	11.3	265	12.7	12890.4	549.664	145661	48.6429	946.429	140	4.7	9.1	97	112	20	28.3	1.1	36	1.4	98	184	81	112	19	98	36.39	5.03	2.63	1	0
68	86	8	26	29	28	14	4	1	0	0	0	0	1	0	17	2.51	13.09	2.65	4.3	103	8.5	508.781	21.2404	2187.76	4.93962	38.8679	137	5.2	7.5	113	111	6	30.2	1.5	12	1.1	84	96	58	71	16	100	36.78	5.03	2.09	0	0
70	94.25	8	61	36	29	9	9	0	1	0	0	0	0	0	13.3	4.14	11.91	1.06	1.1	249	10.1	2797.73	12.3594	3077.5	11.2358	234.906	143	5	9.3	101	234	16	32.4	1	38	1.5	72	126	77	88	17	93	37.17	5.04	1.09	0	0
66	80.15	12	85	73	38	3	8	0	0	0	0	0	0	1	16.9	3.56	14.67	0.81	6.1	209	10.1	3785.22	110.478	23089.9	18.1111	258.025	139	3.1	8.6	105	127	18	31.2	1.9	49	1.6	76	96	62	70	13	91	36.67	5.07	2.98	0	0
78	93.5	2	25	38	23	15	10	0	1	0	0	1	1	1	8.8	4.13	7	0.89	9.5	167	11.2	1313.48	74.7191	12478.1	7.86517	187.64	141	5.4	9.7	104	114	13	57.7	1.3	47	1.5	66	141	54	77	20	98	37.06	5.09	1.84	0	0
67	94.5	7	27	36	33	15	4	1	0	0	0	0	1	0	9.9	5.42	14.86	0.97	7.2	209	15.4	3201.79	110.301	23052.9	15.3196	215.464	143	4.2	7.4	104	85	15	46.9	1.2	13	0.9	69	140	56	80	17	99	37.17	5.09	2.08	0	0
72	83.75	9	71	68	35	3	5	1	0	0	0	0	1	0	12.8	3.3	8.78	2.58	7.5	146	10.6	496.853	25.5233	3726.4	3.4031	56.5891	140	4.6	8.5	106	97	9	27.7	1.4	18	0.6	80	101	45	62	21	100	36.44	5.1	2.05	0	0
77	65	1	26	33	26	15	6	1	0	1	1	0	1	0	10.5	3.89	8.42	1.09	5.7	217	12	1676.28	44.0312	9554.77	7.72477	199.083	137	3.7	7.9	105	116	16	35.8	1.2	14	0.7	76	109	67	76	14	100	36.33	5.1	1.17	0	0
75	89.5	8	55	47	35	15	10	0	0	0	1	1	1	1	9.9	2.56	8.46	0.84	4.6	131	7.3	1319.36	46.3286	6069.04	10.0714	155.952	141	2.8	7.3	103	269	17	28.3	2	21	1	73	105	56	67	8	100	36.94	5.12	5.1	1	1
86	80.8	7	94	68	51	3	7	1	0	1	0	0	1	0	12.7	2.28	11.3	1.14	2	131	7.2	1298.51	19.8246	2597.02	9.91228	114.912	136	4.5	7.6	104	80	14	28	1.4	17	0.8	80	99	43	57	11	100	36.33	5.13	1.03	0	0
60	48.3	3	41	29	23	15	3	0	0	1	0	0	0	1	8.6	2.66	7.31	1.12	2	61	7.7	398.134	13.0536	796.268	6.52679	54.4643	143	4.6	8.1	107	103	11	27.3	1.9	10	0.5	80	101	50	67	15	100	37	5.19	2.14	0	0
68	115.333	6	30	47	31	8	5	1	0	0	0	0	1	0	11.2	2.8	9.03	0.98	9.8	224	6.7	2064	90.3	20227.2	9.21429	228.571	139	5	9.7	99	239	19	110.8	1.3	25	1.1	65	117	77	90	18	98	36.83	5.21	2.23	0	0
77	93.9	7	27	29	35	15	9	0	0	0	0	0	1	1	5.9	3.56	4.44	0.87	8.7	136	11.4	694.069	44.4	6038.4	5.10345	156.322	138	4	8	106	94	14	31.2	1.1	21	1.4	52	158	63	89	14	93	36.94	5.22	1.07	0	0
54	88	2	32	26	35	15	4	1	0	0	0	0	1	0	10	3.1	6.68	2.72	3.4	167	9.1	410.132	8.35	1394.45	2.45588	61.3971	139	4.2	9.1	106	93	11	27.8	1.5	16	0.9	80	100	63	73	12	99	36.5	5.25	2.13	0	0
62	117	6	38	27	34	14	5	1	0	0	0	0	0	0	2.6	2.61	2.86	1.85	16	50	7.9	77.2973	24.7351	1236.76	1.54595	27.027	140	3.9	8.6	101	100	13	29.5	1.2	9	0.6	79	149	92	107	15	97	37.06	5.26	1.66	0	0
69	100.05	3	18	25	21	15	7	0	0	1	0	0	1	0	10.6	3.2	7.79	2.19	4.3	152	9.8	540.676	15.2954	2324.91	3.55708	69.4064	137	4.2	8.3	108	141	13	32.2	1.3	13	1.2	71	81	49	57	7	100	36.33	5.27	1.25	0	0
84	47.3	6	43	29	33	12	9	1	0	1	0	1	1	0	10.3	4.24	9.62	0.19	3.8	115	13.1	5822.63	192.4	22126	50.6316	605.263	133	4.4	9.4	88	198	14	25.2	1.1	15	0.4	110	124	65	80	39	88	36.56	5.29	5.33	1	1
77	81.05	5	51	36	45	13	6	1	0	0	1	0	1	1	10.8	3.91	8.15	1.35	10.4	117	11	706.333	62.7852	7345.87	6.03704	86.6667	138	4.7	8.5	102	221	10	64.2	1.4	13	0.7	93	110	68	79	25	100	38.5	5.34	2.46	0	0
72	58.4	13	69	62	42	15	12	0	1	1	1	0	0	1	12.5	2.56	14.26	0.14	0	74	7.5	7537.43	0	0	101.857	528.571	141	4.7	7.1	105	171	17	34.4	1.4	24	1.4	112	109	66	77	23	99	37.11	5.35	5.29	1	1
75	73.9	12	104	67	47	15	8	0	1	0	0	0	0	1	25.7	3.9	35.62	1.11	1	272	12.9	8728.5	32.0901	8728.5	32.0901	245.045	136	4.8	6.5	101	146	18	51.5	1.3	37	1.8	91	111	66	78	16	91	36.72	5.36	5.29	1	1
59	89	2	38	16	19	15	7	0	1	0	0	0	0	0	12.6	2.69	11.63	0.67	0.6	497	8.2	8627.03	10.4149	5176.22	17.3582	741.791	135	4.2	8.1	99	132	18	27.7	1	18	2	89	158	86	106	16	84	36.56	5.37	1.97	0	0
72	107.1	8	32	31	28	15	5	1	0	1	0	0	1	1	11.3	2.57	8.98	1.49	6.7	96	8.2	578.577	40.3799	3876.47	6.02685	64.4295	138	5.1	8.2	109	152	7	37.4	1.5	17	1	84	102	60	72	11	100	37.39	5.42	1.31	0	0
71	55.75	6	38	27	31	14	10	0	1	0	1	0	1	1	13.8	2.7	10.9	1.52	6	315	8.6	2258.88	43.0263	13553.3	7.17105	207.237	140	4.9	9	101	176	16	47.3	1	82	1.9	82	136	69	76	16	100	36.89	5.42	3	1	0
69	85	3	27	27	34	14	5	1	0	0	0	0	1	0	14.7	2.78	11.51	1.81	8.3	133	8.9	845.762	52.7807	7019.83	6.35912	73.4807	135	4.1	7.9	104	128	13	29.1	1.1	8	0.9	88	131	67	81	20	96	37.17	5.45	2.22	0	0
68	77.6	1	24	28	29	15	10	1	0	0	1	0	0	0	6.1	3.39	5.66	0.25	2.1	215	12.4	4867.6	47.544	10222	22.64	860	135	4.1	7.9	104	181	16	28.9	1.2	13	0.9	91	138	89	102	17	99	37.33	5.46	1.48	0	0
92	63.6	3	39	26	29	14	9	0	0	0	0	0	1	1	11.8	2.54	10.74	0.47	2	163	8.4	3724.72	45.7021	7449.45	22.8511	346.809	125	4.4	8.7	90	139	16	28.8	1.2	11	0.8	48	134	53	71	18	96	36.89	5.46	1.35	0	0
57	78.45	4	32	22	17	15	3	0	0	0	0	0	0	1	8.5	2.86	5.53	2.47	5	104	8.9	232.842	11.1943	1164.21	2.23887	42.1053	143	3.8	8.1	112	118	12	31.5	1.4	12	0.6	67	148	71	90	15	100	36.79	5.46	1.22	0	0
85	81.3	9	55	50	29	15	12	1	0	1	1	0	0	0	0.5	2.75	0.1	0.35	10	21	7.9	6	2.85714	60	0.285714	60	141	3.9	8.2	106	137	17	29.6	1.3	22	0.7	86	132	54	75	23	97	37.78	5.47	1.38	0	0
80	51.95	3	48	40	33	15	6	0	0	0	0	0	0	1	7.4	1.76	5.58	1.34	3.9	112	5.8	466.388	16.2403	1818.91	4.16418	83.5821	139	4.4	8.5	114	154	10	40.1	1.8	21	0.9	65	121	77	88	14	100	36.72	5.47	2.14	0	0
88	61.6	1	19	26	21	15	6	1	0	0	0	0	0	0	19.6	3.38	5.52	12.61	4.9	179	9.9	78.3569	2.14496	383.949	0.437748	14.1951	131	4.2	8.3	97	125	11	31	1.1	5	0.6	78	120	68	86	18	94	36.72	5.48	1.59	0	0
87	75.7	2	29	37	26	15	5	0	0	0	0	0	0	0	19.5	3.21	16.11	1.36	7.7	115	10.6	1362.24	91.211	10489.3	11.8456	84.5588	141	4.5	7.8	106	119	10	40.4	1.5	14	0.8	81	105	89	93	18	100	36.44	5.48	1.1	0	0
81	103.85	6	33	46	41	15	6	1	0	0	0	0	1	1	11	3.25	8.81	1.09	8.9	90	10.2	727.431	71.9349	6474.14	8.08257	82.5688	139	4.5	8.37	110	133	16	25.6	1.5	24	0.9	80	102	57	71	13	100	36.56	5.49	2.37	0	0
69	88.85	4	43	25	32	15	6	0	1	0	0	0	1	1	13	2.76	11.05	1.56	1	172	8.8	1218.33	7.08333	1218.33	7.08333	110.256	137	4.6	8.37	111	132	8	33.8	1.4	19	1	81	108	56	72	34	100	36.89	5.53	1.47	0	0
80	63.3	1	36	35	39	15	4	0	0	0	0	0	0	0	5.9	3.78	5.01	0.78	0.9	211	11.7	1355.27	5.78077	1219.74	6.42308	270.513	138	3.9	8.8	100	241	18	150	1.3	13	0.6	129	118	79	89	14	96	36.56	5.54	2.56	0	0
71	72.3	5	18	40	26	15	4	0	0	1	0	0	0	1	14.5	3.11	11.49	1.71	5.9	125	9.3	839.912	39.6439	4955.48	6.7193	73.0994	142	4.4	8	106	107	11	30.6	1.3	11	0.5	78	134	53	74	11	100	36.39	5.55	1.58	0	0
73	105.75	4	37	42	28	15	4	1	0	0	0	0	1	1	9.7	3.65	8.02	1.12	2.8	172	11	1231.64	20.05	3448.6	7.16071	153.571	139	3.9	8.4	106	98	10	44.4	1.5	18	1.1	80	140	67	85	13	99	35.89	5.55	1.38	0	0
84	83.15	6	35	40	42	14	9	0	0	0	0	0	1	0	14.1	2.63	10.95	2.39	3.8	134	8.5	613.933	17.41	2332.95	4.58159	56.0669	140	4.3	7.8	107	159	10	27.8	1.4	12	0.7	80	111	57	29	14	100	36.5	5.56	2.32	0	0
79	77.25	10	80	55	50	15	4	0	0	0	0	0	0	0	9.1	3.8	3.4	1.2	4.3	210	11.1	595	12.1833	2558.5	2.83333	175	141	5.5	7.9	107	150	14	32.2	1.2	20	0.7	59	51	27	36	21	93	35.67	5.58	1.24	1	1
76	99.15	10	96	66	31	3	6	0	0	1	0	0	1	0	7.9	2.95	5.72	1.6	3.8	101	8.7	361.075	13.585	1372.09	3.575	63.125	139	5.3	8.6	113	126	7	29.2	1.5	42	1.9	76	130	65	82	16	100	36.89	5.58	1.04	0	0
68	42.5	5	18	31	28	14	4	1	0	0	0	0	1	0	10.4	2.58	8.17	1.78	1.3	113	7.3	518.657	5.96685	674.254	4.58989	63.4831	141	3.5	8.4	110	127	9	25.3	1.4	13	0.3	80	135	68	86	16	100	36.5	5.58	2.14	0	0
70	106.7	5	24	33	24	14	6	1	0	1	0	0	0	0	18.2	3.03	14.08	2.66	5.4	122	9.1	645.774	28.5835	3487.18	5.29323	45.8647	136	4.3	8.3	106	128	12	27.9	1.1	14	0.8	64	82	50	57	16	100	36.5	5.59	1.48	0	0
71	66.6	5	47	42	23	13	10	0	1	0	0	0	1	1	21.4	5.29	10.32	3.89	4.5	263	12.6	697.728	11.9383	3139.77	2.65296	67.6093	147	4.6	8.9	108	308	18	21.7	1	71	3.4	89	155	100	112	20	95	36.83	5.6	1.89	0	0
73	96	7	46	47	34	10	6	0	0	0	0	0	1	0	16.9	2.67	13.04	2.87	3.5	156	8.3	708.794	15.9024	2480.78	4.54355	54.3554	140	4.4	7.6	108	109	11	31.4	1.2	26	1.2	80	132	103	110	13	100	36.44	5.6	3.29	0	0
66	92.65	4	23	30	15	15	4	1	1	0	0	0	1	1	12.3	3.19	9.12	2.44	2.8	133	10.3	497.115	10.4656	1391.92	3.7377	54.5082	140	4.4	8.2	110	101	14	30.2	1.3	17	1	80	89	59	65	16	100	36.61	5.61	1.16	0	0
69	69.5	3	39	35	24	15	3	1	0	0	0	0	0	0	18.1	3.9	16.49	0.81	3.4	282	11.8	5740.96	69.2173	19519.3	20.358	348.148	144	4.6	8	106	143	18	27.9	1.1	29	0.9	92	118	63	80	15	100	36.78	5.63	3.29	0	0
57	143.1	13	48	41	41	14	5	1	0	0	0	0	1	0	12.8	4.73	9.88	0.95	13.9	167	13.6	1736.8	144.56	24141.5	10.4	175.789	128	2.7	7.6	82	151	16	32.9	1.2	16	1	81	120	57	72	14	97	37.17	5.64	2.11	0	0
71	61.3	8	80	62	39	3	5	1	0	0	0	0	0	1	8.6	2.94	6.06	1.93	4	81	9.6	254.332	12.5596	1017.33	3.1399	41.9689	139	4	8.6	103	109	11	34.2	1.4	12	0.6	80	112	54	68	16	100	34.44	5.64	1.33	0	0
80	69.7	1	32	37	28	15	7	1	0	0	0	0	0	0	12.2	4.06	9.01	1.51	10.1	230	11.2	1372.38	60.2656	13861.1	5.96689	152.318	139	3.7	8.6	102	108	10	26.7	1.1	13	0.6	86	96	63	73	23	97	36.83	5.65	4.54	0	0
73	92.7	9	51	42	42	14	7	0	0	0	0	0	0	0	15	2.76	13.01	0.78	2.6	136	8.3	2268.41	43.3667	5897.87	16.6795	174.359	140	3.6	8.9	103	149	15	29	1.4	54	1.9	71	101	70	81	8	100	36.78	5.66	1.17	0	0
66	115.2	6	34	37	28	15	7	0	0	0	0	0	1	0	10.8	3.2	9.04	1.08	3.4	129	9.3	1079.78	28.4593	3671.24	8.37037	119.444	142	5.1	8.37	109	105	10	34	1.4	20	1.3	77	122	63	79	15	100	36.56	5.66	1.16	0	0
75	94	3	27	36	32	15	5	1	0	0	0	0	1	0	13	3.14	9.54	2.52	2.2	129	9.9	488.357	8.32857	1074.39	3.78571	51.1905	138	4.9	8.5	107	112	6	42.3	1.6	17	1.2	80	118	76	87	15	100	36.67	5.67	1.26	0	0
53	103.2	0	39	15	29	15	2	1	0	0	0	0	0	0	4.7	3.93	4.19	0.3	3.2	221	12	3086.63	44.6933	9877.23	13.9667	736.667	130	4.3	8.9	94	141	18	33.7	1.1	7	0.9	113	182	106	123	23	98	37.11	5.67	2.06	0	0
63	77.1	2	29	37	28	15	3	1	0	0	0	0	1	1	22.1	3.04	18.36	2.46	4	175	10.3	1306.1	29.8537	5224.39	7.46341	71.1382	141	4.5	7.1	109	96	11	29.1	1.5	14	1.2	80	105	62	74	18	100	36.56	5.68	2.32	0	0
78	79.55	9	78	60	32	3	7	0	1	1	0	0	0	1	11.3	3.13	6.73	3.71	5.3	123	9.9	223.124	9.61429	1182.56	1.81402	33.1536	140	4.2	8	112	126	8	34.4	1.3	16	1.2	88	118	68	84	16	100	36.56	5.69	1.21	0	0
90	52	8	59	47	25	11	9	0	1	0	1	0	0	1	12.3	2.7	11.07	0.62	5	229	8.6	4088.76	89.2742	20443.8	17.8548	369.355	138	4.8	7.2	106	124	19	51.5	1.5	23	1.5	83	95	57	64	28	90	36.72	5.69	1.86	1	1
77	114.85	5	36	45	32	15	6	1	0	1	0	0	1	1	23.2	3.67	18.55	4.07	0.8	174	11.6	793.047	3.64619	634.437	4.55774	42.7518	133	3.3	7.8	101	114	21	27.9	1.7	11	0.9	123	114	67	82	13	100	36.72	5.69	3.17	0	0
71	91.5	2	23	39	27	15	5	1	0	1	0	0	0	0	17.7	3.61	13.93	2.78	2.9	147	10.9	736.586	14.5313	2136.1	5.01079	52.8777	138	4.6	8.3	106	120	10	35	1.3	18	1	80	107	64	78	19	100	37.33	5.69	2	0	0
72	87.1	10	90	59	40	3	5	1	0	1	0	0	1	1	15.2	2.89	10.4	3.03	8.7	141	9.3	483.96	29.8614	4210.46	3.43234	46.5347	139	4.2	7.4	107	130	16	29.4	1.4	15	0.8	93	98	56	65	12	94	36.89	5.7	1.15	0	0
77	99.7	4	43	34	37	14	4	1	0	0	0	0	1	1	13.6	3.61	9.51	3.39	2.9	120	10.9	336.637	8.1354	976.248	2.80531	35.3982	138	4.3	8.37	109	120	10	60.2	1.8	16	0.8	80	111	56	72	12	100	36.44	5.71	1.21	0	0
62	79.6	8	32	43	33	15	4	0	0	0	1	0	0	0	10.9	3.15	3.24	0.97	14.7	54	11.1	180.371	49.101	2651.46	3.34021	55.6701	141	4.1	7.5	102	116	18	26.5	1.1	73	0.8	120	126	101	111	13	94	37	5.72	1.55	0	0
74	92.25	8	45	41	34	8	4	1	0	0	0	0	0	1	8.6	3.22	6.61	1.41	4	165	10.5	773.511	18.7518	3094.04	4.68794	117.021	140	4.4	8.1	112	118	11	25.3	1.4	20	1	88	112	76	88	3	100	36.79	5.74	1.13	0	0
74	89	2	47	35	41	13	7	0	0	0	0	0	0	1	5.7	2.81	4.35	0.5	13.2	215	9.3	1870.5	114.84	24690.6	8.7	430	141	3.5	8.8	101	128	12	35.1	1.2	12	0.4	109	130	72	91	31	93	36.11	5.75	1.65	0	0
73	80	7	30	42	36	14	6	1	1	1	0	0	1	1	10.5	3.31	9.69	0.26	4.7	119	10.9	4435.04	175.165	20844.7	37.2692	457.692	137	4.6	7.5	101	163	16	30.4	1.1	36	1.7	67	105	67	75	17	97	36.89	5.76	1.09	0	0
65	61	5	36	33	37	10	5	0	0	1	1	1	1	0	13.9	4.76	13.32	0.27	2.1	218	13.5	10754.7	103.6	22584.8	49.3333	807.407	143	4.4	7.4	108	144	14	29.3	1.1	19	0.9	71	155	87	102	18	97	36.78	5.76	1.64	0	0
71	55.1	5	41	35	37	12	6	0	0	0	0	1	1	1	11	3.48	8.46	1.69	7.2	304	10.7	1521.8	36.0426	10957	5.00592	179.882	138	4.1	9.5	94	99	14	51	1.1	19	0.8	98	117	77	86	26	95	37.11	5.76	3.26	0	0
67	76.55	4	37	36	33	14	4	1	0	0	0	0	1	1	14.4	3.22	10.59	2.52	6.4	185	8.8	777.44	26.8952	4975.62	4.20238	73.4127	137	4.6	8.37	107	111	12	26.9	1.3	13	0.4	76	88	45	58	16	100	36.83	5.77	1.12	0	0
44	132.6	4	29	15	34	14	5	0	0	0	0	0	0	0	13.2	4.26	12.63	0.33	1	265	10.9	10142.3	38.2727	10142.3	38.2727	803.03	137	4.7	8.8	89	198	11	24.3	1.1	8	0.5	79	135	90	100	24	99	36.78	5.77	1.12	0	0
77	77	6	40	39	22	13	6	1	0	0	0	0	1	1	9.3	2.49	6.42	2.3	3.2	96	7.4	267.965	8.93217	857.489	2.7913	41.7391	141	5.1	8.1	111	101	9	35	1.6	21	1.1	76	123	61	80	16	100	36.56	5.77	1.72	0	0
83	124	15	66	65	45	6	8	0	0	0	0	0	1	1	35	3.48	29.75	1.75	3	110	9.8	1870	51	5610	17	62.8571	135	5	7.2	109	172	14	39.2	1.6	29	1.3	80	129	68	84	19	100	37	5.78	3.78	0	0
52	53.2	3	31	26	37	15	4	0	0	0	1	0	0	0	5.6	4.19	5.04	0.5	1	257	11.1	2590.56	10.08	2590.56	10.08	514	142	4.1	8.2	110	120	14	34.1	1.2	8	0.5	77	131	78	90	24	100	36.39	5.82	5.79	0	0
54	71.7	3	21	20	26	15	3	0	1	0	1	0	0	0	7	3.85	5.2	1.11	9	168	11	787.027	42.1622	7083.24	4.68468	151.351	141	4.2	9.5	101	94	11	29.1	1.2	11	0.7	89	109	83	89	21	96	37.28	5.82	2.02	0	0
76	107.1	11	52	35	35	13	10	0	1	0	0	1	1	1	14.7	3.36	13.05	0.9	4.3	251	10.2	3639.5	62.35	15649.9	14.5	278.889	132	4.4	10.1	88	808	21	23.3	1	57	2.6	76	144	41	67	25	95	36.67	5.82	2.65	0	0
41	77.7	7	29	42	39	7	3	0	0	0	0	0	0	1	13.6	2.87	9.29	3.44	4.5	144	8.4	388.884	12.1526	1749.98	2.70058	41.8605	139	4.9	8.5	106	124	12	25.9	1.4	14	0.5	72	178	139	148	13	100	36.72	5.83	1.29	0	0
65	72.5	1	33	27	32	15	5	0	0	1	0	0	0	0	8.8	4.18	5.82	1.74	10.3	326	10	1090.41	34.4517	11231.3	3.34483	187.356	136	4.1	8.7	94	241	16	25.4	1	18	0.5	102	113	69	80	17	95	36.5	5.83	1.81	0	0
85	52.4	9	85	62	47	6	6	1	0	0	1	0	0	1	14.9	4.32	14.18	0.86	5.2	254	11	4188.05	85.7395	21777.8	16.4884	295.349	140	5	8	103	172	12	29.3	1.4	34	0.9	146	106	78	87	16	96	36.44	5.83	5.77	0	0
67	113.7	5	41	37	34	15	6	1	0	0	0	0	0	0	12.9	4.35	11.53	0.68	3.3	164	11.3	2780.76	55.9544	9176.52	16.9559	241.176	137	5.1	9.3	94	242	16	26	1	18	0.7	75	191	117	132	18	95	37	5.84	3.83	0	0
68	96	1	34	22	24	15	4	1	0	0	0	0	0	0	18.4	4.64	11.1	1.28	7.4	359	13.3	3113.2	64.1719	23037.7	8.67188	280.469	137	4.3	9.4	100	236	18	26.3	1	16	1.3	121	146	90	105	21	93	36.61	5.84	2.71	0	0
65	80	2	43	28	23	15	8	0	1	0	1	0	1	0	17.8	2.81	14.2	1.02	6.2	468	8.2	6515.29	86.3137	40394.8	13.9216	458.824	143	4.1	9.1	97	203	16	54.2	1.4	86	2.8	103	137	73	89	19	90	36.61	5.86	2.09	0	0
72	76.5	7	38	36	31	14	4	1	0	0	0	0	0	0	18.6	2.88	15.02	2.51	3.9	186	8.6	1113.04	23.3378	4340.84	5.98406	74.1036	140	4.6	8.1	107	113	11	26.7	1.4	14	0.7	85	94	44	53	24	99	36.94	5.87	3.26	0	0
63	49.7	3	30	35	31	14	5	1	0	0	0	0	0	0	20.4	3.73	18.73	0.52	4.3	492	11.3	17721.5	154.883	76202.3	36.0192	946.154	120	4.8	8.8	83	131	14	23.2	1	12	0.6	107	145	95	110	31	100	37	5.9	1.1	0	0
80	67	5	19	43	30	15	5	1	0	1	0	0	1	1	12.4	2.24	9.37	2.3	4.3	88	8	358.504	17.5178	1541.57	4.07391	38.2609	136	4.3	7.7	105	126	13	36.4	2.3	7	0.6	72	125	65	83	16	100	36.44	5.94	1.46	0	0
75	54.2	13	55	44	39	15	5	1	1	0	0	0	0	0	9.9	4.62	5.75	0.27	7.4	82	13.5	1746.3	157.593	12922.6	21.2963	303.704	139	4.7	7.6	100	90	15	39	1.9	68	1.4	116	101	86	90	22	100	36.44	5.97	6.15	1	1
83	85.1	3	48	35	40	15	9	0	0	0	0	0	0	1	2.6	2.5	4.39	0.53	7.6	62	7.5	513.547	62.9509	3902.96	8.28302	116.981	139	4.9	8.1	103	127	16	34.9	1.4	21	1	75	124	55	73	16	94	36.83	5.97	1.98	0	0
57	93.7	7	68	38	45	7	4	1	0	0	0	0	0	0	10.4	4.91	8.62	1.19	4.1	202	13.2	1463.23	29.6992	5999.23	7.2437	169.748	139	5.1	9.1	92	327	10	30.2	1.1	12	0.5	102	122	52	70	25	98	37.33	5.97	2.39	0	0
73	74.8	6	39	40	35	15	8	0	1	0	0	1	1	1	16.7	2.59	13.56	1.81	3.2	112	8.2	839.072	23.9735	2685.03	7.49171	61.8785	139	4.8	7.7	110	95	7	29.7	1.4	15	0.6	82	114	51	65	15	100	36.56	5.98	1.13	0	0
74	86.7	8	49	47	37	14	8	0	1	1	0	0	1	0	11.3	2.85	8.3	1.53	4.6	98	8.9	531.634	24.9542	2445.52	5.42484	64.0523	140	4.5	8.1	115	157	10	28.5	1.5	24	1.2	95	113	51	62	15	98	36.56	5.99	2.05	0	0
87	77	11	82	59	49	15	8	1	1	1	0	1	1	1	4.5	2.41	3.65	0.27	12	58	7.3	784.074	162.222	9408.89	13.5185	214.815	131	3.7	7.9	101	86	18	37.2	1.1	51	3.4	128	86	60	68	16	94	36.44	6	6.02	1	1
89	92.2	7	66	56	40	8	9	0	0	0	0	0	0	1	7.4	3.71	5.34	1.3	7	134	10.5	550.431	28.7538	3853.02	4.10769	103.077	134	3.1	8.4	95	139	13	34.4	2.3	53	2.2	79	106	93	96	20	100	36.56	6.01	3.02	0	0
57	97.15	5	19	37	28	15	2	0	0	1	0	0	1	0	16.5	3.55	12.9	2.6	3.4	182	11.4	903	16.8692	3070.2	4.96154	70	138	4.9	7.6	107	118	10	24.8	1.2	16	1.1	78	101	71	77	16	95	36.39	6.02	3.19	0	0
71	94.7	6	22	44	36	14	4	1	0	0	0	0	0	1	14.9	3.46	12.07	1.7	5.4	170	10.6	1207	38.34	6517.8	7.1	100	135	4.8	7.8	103	129	14	29.2	1.3	11	0.9	80	72	41	48	13	98	37	6.02	1.37	0	0
61	107	11	65	53	43	14	8	0	0	0	0	0	1	1	29.2	3.12	23.74	3.1	3.8	165	8.9	1263.58	29.1006	4801.61	7.65806	53.2258	139	3.6	7.8	105	186	19	32.3	1.4	42	4.2	80	87	54	60	15	100	36.83	6.05	4.2	0	0
84	76.0333	4	50	39	35	15	5	1	0	1	1	0	0	1	29.1	3.36	27.39	0.41	3.1	351	10.1	23448.5	207.095	72690.4	66.8049	856.098	137	3.5	7.8	109	130	14	37.6	1.5	25	1.2	94	124	58	74	27	93	36.72	6.05	1.93	0	0
79	95.8	8	23	35	34	14	5	1	0	0	0	0	1	1	8.7	3.15	7.1	1.22	1.7	106	9.4	616.885	9.89344	1048.7	5.81967	86.8852	142	4.6	7.9	113	131	6	40.9	1.7	16	1	80	124	54	75	11	100	36.61	6.06	1.06	0	0
71	98.1	6	42	39	27	15	6	1	0	0	0	0	1	1	20.6	3.5	18.17	1.31	3.4	144	10.5	1997.31	47.1588	6790.86	13.8702	109.924	135	4.2	8.5	108	113	11	28.3	1.6	19	0.9	86	97	55	69	13	100	36.44	6.07	1.27	0	0
58	85.45	2	21	39	30	15	3	1	0	0	0	0	0	0	11.7	3.32	8.09	2.75	4.5	114	9.9	335.367	13.2382	1509.15	2.94182	41.4545	138	4.6	7.6	112	118	9	30.7	1.4	18	0.6	90	106	68	79	13	100	36.44	6.07	1.19	0	0
60	63.5	4	36	25	28	15	4	1	0	0	0	1	1	0	10.8	4.49	10.4	1.95	4.7	239	14.9	1274.67	25.0667	5990.93	5.33333	122.564	139	4.7	8.2	103	83	8	126.8	1	10	0.7	78	172	103	124	13	96	36.56	6.08	3.77	0	0
76	90.1	1	39	38	23	15	7	0	0	0	0	1	1	0	24	3.4	21.6	1.03	4.8	328	10.2	6878.45	100.66	33016.5	20.9709	318.447	137	4.5	9.1	99	142	17	45.2	1.1	23	0.8	85	101	63	70	16	96	36.67	6.14	4.2	0	0
83	101.2	7	53	43	40	14	10	0	0	0	0	0	0	1	11.7	2.74	11	0.29	3.1	131	8.9	4968.97	117.586	15403.8	37.931	451.724	137	4.6	9.6	92	152	19	27.7	1.3	26	3.7	92	114	81	88	29	92	37.22	6.14	1.35	0	0
74	68	1	40	26	29	15	5	0	0	0	0	0	1	0	10.9	2.5	9.3	0.92	3.8	153	6.5	1546.63	38.413	5877.2	10.1087	166.304	136	4.5	7.8	110	103	8	23.7	1.5	10	0.7	80	91	45	60	14	100	36.94	6.15	2.19	0	0
91	100	1	26	31	21	15	5	1	0	1	0	0	0	1	11.6	3.83	5.67	0.98	9.2	182	12	1053	53.2286	9687.6	5.78571	185.714	131	3.7	8.7	93	153	17	29.2	1.1	14	0.9	44	200	186	189	13	98	36.5	6.17	2.87	0	0
65	85.1	1	34	30	35	13	11	0	0	0	1	0	1	0	8.9	4.6	5.71	2.13	8.1	202	13.7	541.512	21.7141	4386.25	2.68075	94.8357	141	4.2	9.5	97	148	20	27.1	1.1	14	1.1	68	149	81	102	19	95	36.89	6.19	2.01	0	0
64	71.7	13	93	57	42	15	8	0	1	0	0	0	0	0	5	2.67	6.2	0.07	8	87	9.4	7705.71	708.571	61645.7	88.5714	1242.86	118	3.6	8.2	83	74	19	61.5	2.8	49	3.6	82	97	62	73	8	97	36.39	6.23	6.27	1	1
76	69.8	6	45	43	46	14	5	1	0	0	0	0	1	1	10.2	1.97	7.16	2.41	4.9	113	6.5	335.718	14.5577	1645.02	2.97095	46.888	137	4.6	8.37	108	113	10	37.2	1.5	19	1	80	110	58	75	20	100	36.79	6.25	1.34	0	0
76	83.5	7	27	36	25	15	7	0	0	1	0	0	1	1	18.9	3.13	15.82	1.9	4.4	176	9.5	1465.43	36.6358	6447.9	8.32632	92.6316	141	4.1	7.3	113	164	11	28.3	1.5	12	1.2	88	126	58	78	12	100	36.83	6.26	3.27	0	0
84	58.9	16	99	73	38	8	10	0	1	0	0	0	0	0	14.7	2.49	11.21	3.22	8	98	6.5	341.174	27.8509	2729.39	3.48137	30.4348	145	3.2	5.6	118	97	16	61.2	1.8	108	4.3	65	139	58	68	8	100	35.28	6.26	5.95	1	1
80	94.1	8	63	42	29	15	13	0	1	0	0	0	1	1	7.3	3.79	7.11	0.41	11.8	99	11.3	1716.8	204.629	20258.3	17.3415	241.463	139	4.1	7.4	103	87	22	34.4	1.4	63	5.2	74	133	81	98	22	99	36.56	6.3	2.61	1	0
77	73.9	6	41	39	22	15	7	0	1	0	1	0	1	0	17.9	4.01	9.74	0.22	4.6	139	11.8	6153.91	203.655	28308	44.2727	631.818	138	3.6	7.5	103	100	13	34.6	1.5	22	1.2	75	89	41	53	16	99	36.89	6.33	1.85	0	0
76	75	0	13	22	22	15	4	0	0	1	0	0	0	0	10.8	4.63	9.52	0.8	7.9	208	13.3	2475.2	94.01	19554.1	11.9	260	137	4.8	9	102	132	11	37.81	1.5	19	0.8	85	132	82	97	19	98	36.61	6.35	2.12	0	0
69	119.5	2	41	36	35	15	3	1	0	0	0	0	1	1	8.1	2.81	6.12	1.57	1.7	130	8.7	506.752	6.62675	861.478	3.89809	82.8025	137	5.3	9	107	162	14	39.6	1.5	17	0.6	82	80	35	49	13	100	36.89	6.38	3.23	0	0
75	69.7	7	54	55	44	15	9	0	1	0	1	1	0	1	11.8	1.82	10.27	1.06	2	149	5.5	1443.61	19.3774	2887.23	9.68868	140.566	145	4.3	6.9	109	180	18	26.2	1.3	94	1.9	110	95	57	69	20	95	37	6.38	6.43	1	1
63	65.6	9	67	45	43	15	3	1	0	0	0	0	0	0	3.1	4.78	2.7	1.35	4	224	14.5	448	8	1792	2	165.926	140	4.5	5.7	116	98	15	33.3	1.2	13	0.6	72	89	36	44	20	100	36.56	6.39	6.51	1	1
59	82	3	55	30	34	15	5	1	0	1	1	0	1	1	2.1	2.61	1.53	0.34	9	77	7.9	346.5	40.5	3118.5	4.5	226.471	143	3.8	7.7	107	119	17	27.9	1.3	8	0.9	143	77	67	71	16	98	36.78	6.47	2.67	0	0
64	92.9	5	29	36	30	15	4	0	0	0	0	0	0	1	12.3	3.57	8.91	2.33	6.4	131	11.9	500.948	24.4738	3206.07	3.82403	56.2232	141	4.6	8	108	145	9	28.8	1.4	11	0.7	85	76	49	59	18	99	36.56	6.47	1.13	0	0
69	63.95	8	79	70	43	3	9	0	0	0	0	0	1	1	17.2	2.89	13.87	2.44	3.8	217	9	1233.52	21.6008	4687.38	5.68443	88.9344	130	5	7.4	103	137	12	26	1.3	10	0.7	86	80	56	65	9	100	37	6.48	2.57	0	0
64	116.9	4	47	39	31	9	4	0	0	0	0	0	1	0	8.9	3.57	3.34	1.78	11.2	203	10	380.91	21.0157	4266.19	1.8764	114.045	149	3.6	9.1	118	68	10	39.5	1.1	13	1.1	94	100	71	80	22	100	36.72	6.49	2.39	0	0
79	79.1	9	43	37	31	15	5	0	0	0	0	0	1	1	11.9	2.58	8.74	2.38	4.6	126	8.2	462.706	16.8924	2128.45	3.67227	52.9412	136	4.2	8.7	111	126	11	33.6	1.3	11	0.6	85	98	58	71	16	100	36.94	6.49	1.54	0	0
62	39.4	5	32	31	27	15	3	0	1	1	0	0	0	0	7.6	3.64	6.6	0.62	2.6	346	11.2	3683.23	27.6774	9576.39	10.6452	558.065	140	5.5	8.2	113	112	13	35.1	1.1	18	1.2	83	99	57	70	24	100	36.67	6.49	1.58	0	0
78	69.8	3	20	31	25	15	4	1	0	0	0	0	1	0	9.6	2.73	7.08	1.94	3.3	158	8.6	576.619	12.0433	1902.84	3.64948	81.4433	139	3.8	8.5	107	139	13	29	1.3	9	0.6	80	89	59	69	16	100	36.28	6.5	3.5	0	0
56	73.8	7	21	34	32	15	9	0	0	1	0	0	1	0	9.9	2.42	6.94	2.26	3.5	116	7.1	356.212	10.7478	1246.74	3.0708	51.3274	140	4	8.2	112	120	10	31.4	1.5	11	0.9	77	68	46	50	12	100	36.28	6.51	2.35	0	0
92	68.05	8	53	53	41	13	7	1	1	1	1	1	1	1	13.7	3.05	9.79	1.03	6.2	137	9.4	1302.17	58.9301	8073.42	9.50485	133.01	134	4.4	8.8	98	117	14	35.6	1.1	55	1.3	99	106	58	68	29	82	38.39	6.51	5.63	0	0
68	118.2	4	35	34	39	15	5	0	0	0	0	0	1	1	15.4	3.98	9.62	4.41	3.9	197	11	429.737	8.50748	1675.97	2.18141	44.6712	137	4.3	7.9	107	138	10	26.9	1.3	16	0.9	85	108	57	71	5	100	36.39	6.51	2.24	0	0
71	56.4	9	50	45	28	15	10	0	1	0	0	1	1	0	8	2.4	6.3	0.13	3	70	7.8	3392.31	145.385	10176.9	48.4615	538.462	139	3.7	7.2	106	153	18	42.2	1.1	62	3.5	80	118	65	77	14	91	36.78	6.53	1.5	0	0
72	77.85	3	18	36	37	15	5	1	0	1	0	0	1	0	10.6	2.87	8.64	1.5	2.3	98	8.7	564.48	13.248	1298.3	5.76	65.3333	139	3.9	8.2	109	102	12	30.6	1.6	16	0.8	67	86	47	57	14	100	36.5	6.54	1.11	0	0
56	84.0333	2	39	43	26	11	9	1	0	0	0	0	0	0	8	5.56	4.95	2.59	4.7	202	10.5	386.062	8.98263	1814.49	1.9112	77.9923	137	3.3	8.3	97	100	11	29.1	1.1	8	0.4	86	100	68	79	22	99	37.39	6.54	2.39	0	0
68	63.5	2	31	36	24	15	9	0	0	0	0	0	0	0	2.1	2.92	1.73	0.33	9.6	100	8.9	524.242	50.3273	5032.73	5.24242	303.03	143	4.5	8.2	106	140	12	24.2	1.1	12	0.6	98	137	74	96	11	100	36.72	6.54	1.79	0	0
70	98.6	6	41	25	28	12	4	0	0	1	0	0	0	0	7.3	3.8	2.46	1.96	11.1	135	13.1	169.439	13.9316	1880.77	1.2551	68.8776	135	4.9	8.1	100	132	13	37.81	1.5	17	0.8	91	105	68	81	14	98	36.72	6.55	2.3	0	0
78	61.8	4	35	26	27	15	5	1	1	0	1	0	0	0	4.1	3.72	3.76	0.31	1	275	9.8	3335.48	12.129	3335.48	12.129	887.097	141	4.3	8.7	108	151	15	26.8	1.2	25	1	109	142	124	128	24	94	36.78	6.57	2.82	0	0
59	98.7	1	24	20	24	15	4	1	0	0	0	0	1	0	5	4.51	7.88	2.71	6	117	14.2	340.207	17.4465	2041.24	2.90775	43.1734	129	4	8.8	98	227	17	40.9	1	13	0.8	121	157	83	105	20	94	36.94	6.57	1.67	0	0
68	58.7	4	16	36	28	15	3	1	0	0	0	0	1	0	11.4	2.8	8.11	2.83	1.7	183	8.4	524.428	4.87173	891.527	2.86572	64.6643	135	4.5	8.2	110	125	10	29.4	1.2	8	0.6	80	95	63	74	17	100	36.39	6.57	3.33	0	0
69	68.6	9	52	56	37	14	5	0	0	0	0	0	1	1	9.3	2.16	6.35	1.81	9.7	184	7.2	645.525	34.0304	6261.59	3.50829	101.657	138	5.4	9	105	107	15	21.7	1.2	53	5.6	82	74	43	52	20	100	36.56	6.58	1.29	0	0
70	102.6	2	45	27	33	13	8	0	0	0	0	0	0	0	7.3	3.37	3.84	2	5.1	214	9.4	410.88	9.792	2095.49	1.92	107	141	3.6	8.9	108	104	15	22.5	1.2	18	1.3	76	125	65	82	12	100	36.67	6.59	2.28	0	0
65	75.5	5	50	46	38	15	5	1	0	0	0	0	1	1	14.7	3.36	11.37	2.16	6.1	148	10.7	779.056	32.1097	4752.24	5.26389	68.5185	135	4	8.4	109	167	11	25.8	1.2	9	0.6	62	105	68	78	18	100	36.33	6.59	3.89	0	0
63	61.7	8	43	35	34	14	5	1	1	0	0	0	1	0	24.9	3.82	22.91	0.25	5	41	11.5	3757.24	458.2	18786.2	91.64	164	126	4	7.9	90	76	17	31.2	1.6	25	1.8	88	129	60	77	12	91	37	6.6	1.6	0	0
81	67	7	59	40	34	14	11	0	1	0	1	0	1	0	55.1	2.99	47.3	2.63	1	37	7.6	665.437	17.9848	665.437	17.9848	14.0684	136	3.9	6.6	96	84	17	26.5	1.4	47	2.8	92	98	50	65	16	85	36.83	6.6	2.75	0	0
84	113.2	7	35	54	38	15	10	0	0	1	0	0	1	0	8.1	2.62	6.01	1.63	4.2	84	8.8	309.718	15.4859	1300.81	3.68712	51.5337	141	5.3	8.3	109	134	11	34.4	1.7	19	1.1	80	126	69	86	13	99	36.94	6.6	2.29	0	0
81	71.95	9	97	68	46	3	6	1	0	0	0	0	1	1	14.2	3.66	11.44	1.35	7.2	117	11.1	991.467	61.0133	7138.56	8.47407	86.6667	136	4.4	8.4	106	208	7	32.7	1.3	15	0.7	80	114	57	74	17	100	36.67	6.6	1.48	0	0
74	85.7	6	16	39	26	15	5	1	0	1	0	0	1	1	3.5	3.2	1.81	1.46	3.7	100	9.9	123.973	4.58699	458.699	1.23973	68.4932	141	4.5	7.8	109	122	12	44.4	1.8	14	0.7	80	108	60	71	8	100	36.39	6.6	3.49	0	0
78	80	5	60	47	47	9	5	1	1	0	0	0	0	0	15	3.56	12.28	0.92	10.5	181	11.1	2415.96	140.152	25367.5	13.3478	196.739	139	5.7	8.8	101	152	17	25.9	1	21	1.5	97	138	81	97	25	97	36.44	6.61	1.62	0	0
71	74	9	31	45	26	15	4	0	0	0	0	0	1	1	29.8	3.53	25.45	2.93	3.6	150	11	1302.9	31.2696	4690.44	8.68601	51.1945	129	4.8	8.2	100	166	16	38.4	1.4	12	0.9	89	82	57	66	17	95	36.67	6.61	1.95	0	0
46	105	8	40	22	26	14	5	0	0	0	0	0	0	0	9.2	3.4	5.87	2.42	8.8	98	9.4	237.711	21.3455	2091.85	2.42562	40.4959	137	4.4	8.1	103	355	11	27.8	1.5	17	0.6	99	155	81	103	17	94	37.17	6.61	2.83	0	0
91	76.4	5	47	54	39	13	7	0	0	0	1	0	0	1	12.2	4.14	11.35	0.73	1	268	13.8	4166.85	15.5479	4166.85	15.5479	367.123	139	3.9	8.2	99	89	15	31	1.3	29	0.8	130	97	53	66	25	90	37.22	6.64	2.45	0	0
60	98.8	1	61	28	35	15	3	0	0	0	0	0	0	1	22.3	2.85	15.61	4.24	8	311	8.4	1144.98	29.4528	9159.83	3.6816	73.3491	138	4	8.4	97	91	15	26.7	1.1	25	0.7	78	112	68	13	23	95	36.72	6.64	2.73	0	0
62	63	5	27	34	30	15	4	1	0	0	0	0	1	1	6.2	2.39	3.94	1.9	2.4	112	7.2	232.253	4.97684	557.406	2.07368	58.9474	138	4.4	8.4	111	68	13	32.2	1.2	24	0.8	70	98	54	64	6	100	36.39	6.65	2.34	0	0
81	86.5	3	43	49	38	7	9	1	0	0	0	0	0	0	10.8	3.69	9.81	0.42	4.9	373	11.5	8712.21	114.45	42689.8	23.3571	888.095	133	3.9	9.6	90	158	20	37.81	1.5	10	0.9	85	165	124	138	20	89	36.5	6.67	5.89	0	0
83	47.7	1	41	42	32	15	12	1	0	0	1	0	1	0	8.4	3.88	6.58	0.46	9.6	252	9.1	3604.7	137.322	34605.1	14.3043	547.826	134	3.1	8.1	95	106	12	64.6	1.2	7	0.6	90	136	53	74	19	97	36.56	6.67	4.83	0	0
85	69.6333	2	47	39	43	15	9	0	1	1	0	0	1	1	8.5	3.13	4.82	1.78	17.6	290	8.4	785.281	47.6584	13820.9	2.70787	162.921	139	4.7	7.9	103	183	11	33.1	1.7	56	1.1	105	84	52	62	14	100	37.06	6.68	2.58	0	0
75	91.5	10	44	43	31	15	7	0	1	1	0	0	0	1	10	2.16	7.92	1.16	6	100	6.5	682.759	40.9655	4096.55	6.82759	86.2069	144	5.1	8.2	108	89	17	25.6	1.5	33	1.7	94	100	57	67	18	98	36.94	6.68	1.14	0	0
84	84	4	26	37	32	15	6	1	0	0	0	1	1	0	9.2	2.75	6.71	1.25	12.4	165	7.8	885.72	66.5632	10982.9	5.368	132	135	4.4	8.3	101	133	17	27.4	1.1	19	1.4	83	116	67	79	25	89	36.94	6.69	5.25	0	0
56	64.3	6	35	22	29	14	4	0	0	0	0	0	1	0	9.7	2.81	8	1.21	1.5	41	8.1	271.074	9.91736	406.612	6.61157	33.8843	140	4	8.37	105	107	13	30.4	1.7	9	0.7	89	100	58	67	13	100	36.72	6.69	1.13	0	0
72	86.2	5	48	40	25	10	13	0	0	0	1	0	1	0	5.1	3.34	4.55	1.77	12	355	8.5	912.571	30.8475	10950.8	2.57062	200.565	145	4.9	9.2	94	160	6	25.3	1.2	52	1	71	90	44	56	19	100	36.56	6.7	4.23	0	0
73	85.8	6	32	42	30	14	4	1	0	0	0	0	1	0	13.5	2.89	10.44	2.48	3.3	112	8.7	471.484	13.8919	1555.9	4.20968	45.1613	137	4.8	8.1	106	127	10	28.4	1.3	14	0.9	85	93	56	67	14	100	36.78	6.7	1.19	0	0
72	120.4	5	57	51	37	13	8	1	0	0	1	0	0	0	7.1	3.73	5.18	3.85	10	324	10	435.927	13.4545	4359.27	1.34545	84.1558	143	4.7	8.3	106	154	12	37.81	1.5	23	1.4	86	101	54	66	14	96	38.39	6.71	2.11	0	0
74	67.1	2	40	33	30	13	7	1	0	1	0	1	0	1	4.4	2.97	4.39	0.92	12	254	8.8	1212.02	57.2609	14544.3	4.77174	276.087	131	4.9	7.9	98	76	11	23.9	1	15	0.4	62	171	69	95	15	96	36.67	6.72	1.97	0	0
89	63	5	47	49	38	14	11	1	1	1	1	0	0	0	15	3.21	12.45	1.35	6	149	8.9	1374.11	55.3333	8244.67	9.22222	110.37	136	3.5	10.1	103	106	16	25.2	1	71	2.1	81	108	48	63	32	100	36.72	6.72	1.92	0	0
83	92.2	7	43	37	43	15	6	1	0	0	0	0	0	1	5.3	3.53	4.51	0.53	4	82	11	697.774	34.0377	2791.09	8.50943	154.717	138	3.7	7.8	104	123	17	35.4	2.9	20	1	124	120	78	86	15	97	37.56	6.76	1.18	0	0
71	65.75	9	43	38	32	15	7	0	1	0	1	0	0	0	8	2.59	5.87	0.86	10.6	151	7.8	1030.66	72.3512	10925	6.82558	175.581	139	4.1	7.8	111	65	18	29.1	1	57	5	60	137	73	88	22	98	35.94	6.78	3.63	0	0
77	73.6	1	43	34	30	15	7	0	0	1	0	0	1	1	9.8	4.35	9.05	0.5	2	229	13.9	4144.9	36.2	8289.8	18.1	458	140	4.2	8.9	101	161	20	27.1	1.2	16	0.8	107	122	107	110	14	95	36.94	6.78	4.84	0	0
82	102.4	5	31	31	30	14	8	0	0	1	0	0	1	1	12.4	3.65	5.43	2.61	9.5	148	10.9	307.908	19.7644	2925.13	2.08046	56.705	135	3.7	8.2	100	135	19	30	1.2	14	1	79	119	72	83	18	97	36.83	6.78	1.73	0	0
68	75.25	7	31	25	24	15	3	1	0	0	0	0	1	0	12.5	2.48	10.1	1.48	0.8	133	7.3	907.635	5.45946	726.108	6.82432	89.8649	140	4	7.4	113	132	5	30	1.7	10	0.4	75	88	45	57	13	100	36.56	6.79	2.61	0	0
56	109.5	7	43	33	36	15	4	0	0	0	0	0	0	1	12.9	2.95	10.99	0.78	7.1	241	7.3	3395.63	100.037	24109	14.0897	308.974	140	4.3	7.8	101	219	18	41.2	4	8	0.5	137	85	45	57	26	81	37.5	6.79	3.1	0	0
65	122.8	4	24	26	20	15	8	0	0	0	0	0	1	1	10.9	3.72	8.58	1.64	2.5	145	9.8	758.598	13.0793	1896.49	5.23171	88.4146	136	5.3	8.7	108	123	6	27.1	1.5	16	0.8	80	109	71	83	15	99	36.72	6.81	1.27	0	0
64	99.1	9	74	60	41	3	3	0	0	0	0	0	1	1	13.3	3.08	12.1	0.8	1.8	218	9	3297.25	27.225	5935.05	15.125	272.5	139	4.8	8.37	109	148	9	24.4	1.4	21	1.2	80	106	56	72	10	100	36.78	6.85	1.08	0	0
80	79.1	10	69	51	48	14	14	0	1	0	1	0	0	0	9.1	3.76	7.57	0.57	9.6	48	11.3	637.474	127.495	6119.75	13.2807	84.2105	136	5	7.4	91	203	18	33.7	1.6	56	4	122	97	85	91	20	89	36.5	6.86	6.95	1	1
85	98.8	6	43	33	36	15	6	0	1	0	0	0	0	0	5	4.42	4.09	1.22	10.4	113	11.1	378.828	34.8656	3939.81	3.35246	92.623	132	3.8	9.1	93	151	8	25.5	1.2	27	0.9	98	139	60	79	22	84	37	6.87	2.04	0	0
65	94.2	4	20	32	27	14	4	0	0	0	1	0	0	1	6.3	4.2	4.38	2.05	14.7	148	14.2	316.215	31.4078	4648.36	2.13659	72.1951	142	3	8.1	103	123	13	25.5	1.2	11	0.6	93	125	86	99	12	97	36.61	6.89	1.08	0	0
75	87.7	8	18	35	30	15	6	1	0	0	0	1	1	1	11.9	3.71	9.08	1.71	5.9	100	12	530.994	31.3287	3132.87	5.30994	58.4795	137	4.6	8.3	104	131	11	30.2	1.2	16	0.9	80	115	64	78	16	99	36.78	6.89	1.15	0	0
55	66.5	1	14	23	29	15	3	0	0	0	1	0	0	0	8.6	4.05	5.45	1.98	11.7	330	10.7	908.333	32.2045	10627.5	2.75253	166.667	143	4.3	8.3	104	98	21	25.7	1	12	0.7	84	110	76	83	15	99	36.89	6.9	3.96	0	0
69	53	4	27	27	29	15	4	1	0	0	1	0	0	0	4.6	5.09	4.28	0.63	1	128	15.8	869.587	6.79365	869.587	6.79365	203.175	140	4	9.9	101	168	13	40.9	1.2	14	0.7	102	106	92	96	28	88	36.78	6.92	2.89	0	0
61	95.35	9	65	48	26	3	6	0	0	0	0	0	1	1	5.1	3.49	4.28	0.51	3	89	10.6	746.902	25.1765	2240.71	8.39216	174.51	136	4	8.2	105	123	15	27.1	1.5	7	0.7	62	116	63	78	11	100	37.11	6.92	1.12	0	0
54	69	1	12	26	30	15	2	0	0	0	1	0	0	0	7.3	3.77	4.13	1.98	13.3	205	11.1	427.601	27.7419	5687.09	2.08586	103.535	139	3.8	8.9	98	106	10	26.3	1.1	9	0.5	75	101	60	69	18	96	37.44	6.94	4.75	0	0
66	68.9	5	47	40	19	15	3	1	1	0	1	0	0	0	26.2	2.05	16.77	4.19	17	558	7.4	2233.33	68.0406	37966.6	4.00239	133.174	140	5.1	10.4	105	102	17	24.6	1	58	2.9	91	144	92	109	19	100	36.72	6.95	2.1	0	0
81	58.4	4	38	32	27	15	7	0	0	0	0	0	0	0	1.5	2.81	1.32	0.06	8	43	8.9	946	176	7568	22	716.667	140	3.5	7.8	110	85	16	26.8	1.1	15	0.7	114	104	64	73	24	99	36.56	6.96	1.99	0	0
90	83.5	3	39	37	16	15	10	0	1	0	0	0	1	1	8.7	3.18	6.87	1.09	7.5	242	9	1525.27	47.2706	11439.5	6.30275	222.018	140	4.9	8.7	100	444	15	28	1.5	152	2.7	77	142	61	81	22	100	37	6.98	1.17	0	0
73	70	10	55	63	38	15	11	0	1	1	0	0	0	0	1	2.63	0.75	0.19	3	105	8.5	414.474	11.8421	1243.42	3.94737	552.632	139	3.3	7	101	209	16	29.8	1.2	15	1	168	135	58	74	19	100	37.28	6.99	7.06	1	1
77	70.75	6	17	36	27	15	7	0	0	0	0	1	1	1	10.6	2.95	7.74	1.91	4.2	117	9.1	474.126	17.0199	1991.33	4.05236	61.2565	141	4.8	8	109	136	10	38.2	1.7	12	0.6	78	115	77	86	6	97	36.5	6.99	1.43	0	0
65	90	7	50	40	36	15	4	0	1	1	1	1	0	0	18.4	4.07	14.28	2.49	7.9	268	12.9	1536.96	45.306	12142	5.73494	107.631	142	5	8.4	105	135	17	59	1.3	30	1.2	101	98	36	51	32	100	36.89	7	1.79	0	0
89	115.1	10	86	53	38	11	10	0	1	0	1	0	0	1	17.9	3.23	11.11	0.81	8.8	187	8.7	2564.9	120.701	22571.1	13.716	230.864	135	5.4	8.4	85	184	33	39.2	6.9	49	2.2	128	90	47	55	26	98	36.72	7	7.08	1	1
56	176.6	6	50	38	36	15	7	0	0	0	0	0	1	1	8.5	4.11	7.99	0.26	2.8	283	10.9	8696.81	86.0462	24351.1	30.7308	1088.46	132	5.2	9.5	93	281	17	79.5	1.4	36	1.6	105	101	68	80	22	99	36.79	7.02	2.04	0	0
72	88.85	2	29	40	27	15	5	1	0	0	0	0	1	1	10	2.97	6.78	2.32	2.4	132	9.4	385.759	7.01379	925.821	2.92241	56.8966	142	4	8	112	102	13	33.4	1.9	12	0.6	72	85	55	62	14	99	37.17	7.02	4.35	0	0
84	49	3	40	49	38	14	8	0	0	0	0	0	0	1	9.7	1.95	8.2	1.29	1	135	6.4	858.14	6.35659	858.14	6.35659	104.651	138	4.7	8.8	104	118	14	25.1	1.6	9	0.5	84	79	51	62	13	100	34.72	7.02	3.5	0	0
66	72.85	6	30	32	33	14	6	0	0	0	0	0	1	0	9	2.85	7.69	0.77	4.4	103	9.6	1028.66	43.9429	4526.11	9.98701	133.766	134	4.3	7.3	110	94	8	30.5	1.4	15	1.1	75	128	72	87	29	100	36.67	7.03	3.24	0	0
72	112.8	7	25	25	14	14	6	0	0	0	0	0	1	1	13	2.58	7.9	4.4	2.7	120	9.3	215.455	4.84773	581.727	1.79545	27.2727	139	4.7	8.3	111	111	7	30.9	1.8	9	0.7	80	125	69	85	16	100	36.56	7.03	1.96	0	0
78	62.1	5	48	43	46	14	7	0	1	0	0	0	0	0	15.5	4.6	10.48	2.86	12.4	430	11.7	1575.66	45.4378	19538.2	3.66434	150.35	143	5.5	8.6	101	115	20	27.8	1.3	68	1	104	144	112	119	39	100	36.94	7.05	1.11	0	0
90	104.2	6	42	50	26	13	10	0	1	0	1	0	1	1	6.7	2.98	6.09	0.32	3.1	135	8.5	2569.22	58.9969	7964.58	19.0312	421.875	144	5.1	9.2	111	316	24	23.1	1.5	111	4	56	161	80	102	14	93	36.83	7.07	4.16	0	0
88	62.6	4	54	46	46	14	5	1	0	0	0	0	1	1	10.5	2.47	8.43	1.66	2.4	149	7.7	756.669	12.188	1816	5.07831	89.759	135	4.7	8.5	103	133	8	31.9	1.5	5	0.4	80	128	53	75	10	100	36.33	7.07	1.29	0	0
72	77.5	2	47	37	42	15	5	1	0	0	0	0	1	0	14.3	2.59	12.56	1.06	3	157	8	1860.3	35.5472	5580.91	11.8491	148.113	138	4.3	8.2	111	122	8	34.6	1.6	15	0.6	74	126	67	80	16	100	36.83	7.07	1.6	0	0
76	81.6	2	36	31	26	15	5	1	0	0	0	0	0	0	12	3.93	16.91	1.06	12.9	221	12	3525.58	205.792	45479.9	15.9528	208.491	135	4.6	8.3	103	127	12	150	1.2	9	0.8	65	118	67	82	14	97	36.39	7.07	1.14	0	0
76	75.6	9	80	50	43	15	8	0	1	0	1	1	1	1	12.2	3.47	9.84	0.88	10.6	176	10.9	1968	118.527	20860.8	11.1818	200	142	4.8	8.3	108	220	15	35.5	3.9	53	2	101	126	73	88	19	100	36.78	7.08	7.15	0	1
76	66.6	6	32	49	32	15	5	0	0	0	0	0	1	0	20.5	3.43	13.23	5.54	5.9	202	7.9	482.394	14.0897	2846.12	2.38809	36.4621	135	5.2	8.1	111	139	13	29.3	1.7	17	0.8	72	118	69	83	20	100	36.83	7.09	1.2	0	0
51	82.6	7	27	33	32	15	9	0	0	1	0	0	0	0	9.5	3.35	5.99	0.86	13	41	10	285.57	90.5465	3712.41	6.96512	47.6744	139	4.2	8.3	106	129	15	31.8	1.2	45	0.6	104	107	70	82	12	97	37.83	7.1	2.19	0	0
56	86.3	3	60	18	32	15	6	0	0	0	0	0	1	0	9.1	3.51	7.93	1.72	4.6	302	11.6	1392.36	21.2081	6404.86	4.61047	175.581	142	4.1	9.2	105	113	15	27.6	1	19	1.5	83	163	99	120	20	97	37.33	7.11	4.02	0	0
75	89	5	37	36	28	15	7	0	0	1	0	0	1	1	13.6	3.24	10.58	1.98	5.1	122	9.8	651.899	27.2515	3324.68	5.34343	61.6162	134	4.6	8.37	104	128	12	39.4	1.8	15	1	90	114	61	72	10	100	36.89	7.11	1.44	0	0
61	58.4	6	32	23	23	15	4	0	0	0	1	0	1	0	16.2	3.05	11.99	1.62	7	189	8.9	1398.83	51.8086	9791.83	7.40123	116.667	140	3.7	7.9	100	100	10	91.7	1.2	10	0.3	118	133	71	86	17	97	37.22	7.16	3.08	0	0
57	62.9	2	39	24	26	15	4	0	0	1	1	0	0	0	11.2	2.21	10.83	0.48	5	144	7	3249	112.812	16245	22.5625	300	133	4.1	7.2	102	153	13	40.7	1.2	13	0.8	115	100	58	68	21	95	36.67	7.18	1.1	0	0
53	91.2333	8	39	32	27	15	2	1	0	0	1	0	0	0	23.4	3.71	20.79	0.66	7.3	262	12.5	8253	229.95	60246.9	31.5	396.97	128	4.5	7.1	96	146	20	23.5	1	26	1.2	83	106	68	74	24	98	36.22	7.2	7.24	1	1
82	85.6	4	54	43	34	11	9	0	1	0	0	0	0	1	19.9	4.13	12.03	0.42	4.8	188	10.5	5384.86	137.486	25847.3	28.6429	447.619	135	4.8	7.3	104	135	17	32.2	1.5	44	1.7	93	97	78	83	24	97	36.83	7.21	1.39	0	0
71	91.9	2	40	21	23	15	7	1	0	1	1	0	1	0	16.6	3.92	5.55	1.41	8.4	117	11	460.532	33.0638	3868.47	3.93617	82.9787	136	4.8	9	95	163	17	24.3	1	20	0.8	109	154	82	98	21	94	37.06	7.25	1.28	0	0
75	61	1	13	21	21	14	7	0	0	0	0	0	0	1	6.6	3.73	4.37	1.24	7.2	536	11.6	1888.97	25.3742	13600.6	3.52419	432.258	140	4.3	8.7	98	86	13	27.7	1	11	0.5	101	127	69	80	22	96	36.72	7.28	1.38	0	0
83	74.8	7	64	51	36	15	13	0	0	0	0	1	0	1	5.7	2.24	3.75	1.47	6.5	91	7.5	232.143	16.5816	1508.93	2.55102	61.9048	137	5.3	9.2	96	118	11	26.6	1	62	5.1	93	153	63	84	14	89	37.06	7.3	1.35	0	0
79	76.3	1	40	28	30	15	8	0	0	0	0	0	0	0	17.4	3.28	9.23	2.83	6	209	9.4	681.65	19.5689	4089.9	3.26148	73.8516	138	4.6	8.7	104	142	18	37.81	1.5	47	1.2	106	159	60	86	24	97	36.5	7.33	1.48	0	0
79	121.1	4	26	28	29	15	5	0	1	0	0	0	0	0	6.2	3.99	4.84	0.68	8	112	11.4	797.176	56.9412	6377.41	7.11765	164.706	143	5.4	8.8	102	93	14	124.9	1.3	18	1	90	112	72	79	31	91	36.89	7.33	5.42	0	0
73	57.5667	1	27	40	22	15	11	0	0	1	1	0	0	0	11	3.49	10.43	0.22	2.6	307	10.9	14554.6	123.264	37841.9	47.4091	1395.45	137	3.2	8.1	101	164	15	32	1.6	6	0.4	93	98	54	63	18	97	36.61	7.36	1.13	1	0
72	94.2	9	47	52	30	15	5	1	0	0	0	0	1	0	17.2	3.17	15.31	1.03	2	125	10.5	1858.01	29.7282	3716.02	14.8641	121.359	136	5.3	8.37	106	122	17	27.6	1.3	19	1.3	59	128	79	94	7	98	37.44	7.37	1.29	0	0
68	92	1	28	29	26	15	4	0	0	0	1	0	0	0	8.4	3.93	9.57	1.33	10.1	143	12	1028.95	72.6744	10392.4	7.19549	107.519	137	5.3	8.6	104	130	13	150	1.1	17	0.9	95	148	74	93	28	97	37.39	7.38	1.3	0	0
81	91.6	6	27	46	27	15	8	1	0	1	0	0	1	1	15.2	4.22	12.28	1.84	4.4	151	12.5	1007.76	29.3652	4434.15	6.67391	82.0652	137	4.5	8.2	111	137	12	29.8	1.3	19	1.1	80	102	67	72	15	100	35.78	7.4	1.33	0	0
68	113	1	23	22	22	15	8	0	0	0	0	0	1	0	13.7	3.76	10.86	1.27	10.5	195	11	1667.48	89.7874	17508.5	8.55118	153.543	138	3.8	8	105	69	16	27.9	1.1	10	0.9	111	122	90	85	16	96	37.72	7.44	1.33	0	0
79	89.2333	5	51	37	29	15	6	1	0	0	0	0	0	0	14.4	3.81	12.69	0.81	5.4	139	11.4	2177.67	84.6	11759.4	15.6667	171.605	144	4.4	8.4	113	253	11	20.3	1.3	19	0.6	77	107	43	62	14	100	36.44	7.47	2.65	0	0
92	79.5	8	33	54	31	15	7	1	0	0	0	1	0	0	12.2	4.11	5.95	1.73	10.5	152	14.1	522.775	36.1127	5489.13	3.43931	87.8613	123	7	7.1	103	88	7	37.5	1.3	16	1.3	78	134	112	121	21	100	37.11	7.51	7.51	1	1
65	63.5	6	27	39	28	15	5	0	0	1	0	0	0	1	10.4	2.53	7.75	1.9	5.3	74	8.2	301.842	21.6184	1599.76	4.07895	38.9474	141	4.7	8.5	111	106	9	34.4	1.5	10	0.8	82	133	72	91	18	100	36.94	7.52	2.19	0	0
64	107.5	4	45	33	28	12	4	1	0	0	0	0	0	0	6.7	2.54	4.74	1.33	7.8	124	8	441.925	27.7985	3447.01	3.56391	93.2331	133	3.5	7.9	97	134	15	26.5	1.2	12	0.8	90	146	88	104	18	94	37	7.53	2.59	0	0
73	78.7	4	57	41	32	13	7	0	1	0	0	0	0	1	15.3	3.06	14.69	2.85	12.4	196	9	1010.26	63.9144	12527.2	5.15439	68.7719	137	4.5	8.5	100	98	18	26.9	1	47	1.6	116	156	90	108	19	97	36.94	7.57	1.72	0	0
66	101.3	4	28	32	26	15	6	1	0	0	0	1	1	0	21.9	3.45	17.51	3.46	3	135	10.2	683.194	15.1821	2049.58	5.06069	39.0173	132	4.6	8.6	103	140	9	27.7	1.6	13	0.8	89	125	67	83	17	100	36.89	7.57	1.32	0	0
72	53.75	3	25	28	20	15	7	0	0	0	0	0	0	1	8.2	2.88	7.67	1.48	10.3	156	8.7	808.459	53.3791	8327.13	5.18243	105.405	139	3.4	8.4	100	144	13	62.6	1.9	19	0.8	73	109	64	78	27	100	37.17	7.57	5.52	0	0
68	83.7	7	48	27	28	15	3	0	0	0	0	0	0	1	9	3.32	7.46	0.69	6.6	138	9.8	1492	71.3565	9847.2	10.8116	200	139	4.7	8.37	112	113	10	23.6	1.2	13	0.8	75	106	61	75	10	97	36.83	7.58	1.13	0	0
65	66.75	4	30	25	30	15	7	1	0	1	0	1	1	0	6.2	4.29	11.74	1.18	5.3	177	12.3	1761	52.7305	9333.3	9.94915	150	139	4.4	8.3	94	82	13	29.6	1.5	19	0.9	59	131	46	69	9	97	36.11	7.58	4.2	0	0
52	83.6	7	40	37	32	14	6	0	1	1	0	0	1	1	11.4	3.23	6.46	4.26	3.4	132	9.5	200.169	5.15587	680.575	1.51643	30.9859	137	6.5	7.7	108	145	8	36	1.3	36	2.2	87	142	65	88	14	100	37.06	7.59	5.22	0	0
78	125.133	2	38	36	22	15	6	0	1	1	0	0	0	1	8.1	2.7	7.13	0.49	6	150	8.4	2182.65	87.3061	13095.9	14.551	306.122	140	4.9	9.6	93	193	19	28	1.2	71	1.9	99	129	68	80	35	93	36.78	7.6	2.01	0	0
76	60	3	39	34	33	15	7	0	0	0	0	0	1	0	18.3	3.86	15.36	1.57	6.1	219	11	2142.57	59.679	13069.7	9.78344	139.49	145	3.5	8.1	108	160	14	72.9	1.4	12	0.9	50	137	45	69	24	95	36.83	7.61	1.7	0	0
78	77.5	7	46	37	32	14	11	0	1	0	0	0	1	1	194.6	2.84	66.16	3.89	5	33	8.5	561.254	85.0386	2806.27	17.0077	8.48329	144	3	9.1	107	111	13	29.6	1.3	19	1.5	88	142	66	83	35	92	36.56	7.62	1.98	0	0
60	81.8	2	36	22	30	15	7	0	1	0	0	0	1	0	7.6	3.45	9.56	1.14	8.2	211	9.7	1769.44	68.7649	14509.4	8.38596	185.088	142	2.9	9.1	100	212	15	150	1.1	20	1.6	80	144	62	82	18	98	36.78	7.63	2.24	0	0
68	78.4	9	29	31	42	15	8	0	0	0	1	1	0	0	8	2.28	4.83	1.26	22.5	92	7.2	352.667	86.25	7935	3.83333	73.0159	138	2.7	6.8	103	120	19	34.6	1.4	14	1	116	125	96	104	38	100	38	7.63	4.12	0	0
58	61.2	5	23	26	26	15	3	1	0	0	0	0	1	0	4.2	3.48	6.16	1.94	0	111	11.5	352.454	0	0	3.17526	57.2165	134	4.3	8.6	96	72	15	74.6	1.1	7	0.6	83	130	81	96	17	100	37.33	7.63	1.02	0	0
83	77.2	11	67	60	46	9	7	1	1	0	0	1	0	1	15.1	4.29	11.84	0.38	2	222	13.7	6917.05	62.3158	13834.1	31.1579	584.211	135	4.6	7.5	103	169	16	27	1.1	34	1.4	111	85	41	51	20	81	36.89	7.64	3.68	0	0
74	79.9	7	46	37	29	15	12	0	1	1	0	0	0	0	6	2.61	1.32	0.22	11.2	53	7.4	318	67.2	3561.6	6	240.909	132	4.1	7.9	109	120	12	31	1.5	15	1.2	67	127	48	68	20	100	36.67	7.65	4.56	0	0
83	48	7	83	60	45	8	7	0	1	0	1	0	0	0	14.9	4.44	9.79	0.22	5	126	13.5	5607	222.5	28035	44.5	572.727	170	3.4	9.6	127	695	16	44.8	1.2	75	1.2	128	161	90	102	19	93	36.67	7.67	1.56	0	0
72	57.85	6	58	40	37	14	7	0	0	1	0	1	1	1	12.3	2.91	9.84	1.12	8.1	114	8.9	1001.57	71.1643	8112.73	8.78571	101.786	142	3.9	8.4	110	97	14	24.8	1.4	21	1.1	80	104	57	67	16	100	36.5	7.68	2.52	0	0
64	88.8	12	83	45	27	15	6	0	1	0	1	0	0	1	11.6	4.67	8.58	2.44	5	73	15.7	256.697	17.582	1283.48	3.51639	29.918	136	5.5	8.8	102	128	27	35.4	1.4	33	1.7	102	95	60	68	19	100	36	7.69	7.71	1	1
81	66.7	10	54	59	24	15	7	0	1	0	0	0	0	1	10.3	3.23	8.18	1.09	7.5	268	10.7	2011.23	56.2844	15084.2	7.50459	245.872	139	3.4	8.7	95	108	19	28	1.2	95	3	93	93	65	74	21	97	36.33	7.7	4.55	0	0
56	87.8	7	64	41	32	15	8	1	1	1	0	0	0	0	21.9	2.13	7.2	1.01	5.3	115	7.3	819.802	37.7822	4344.95	7.12871	113.861	133	5.6	7.8	94	120	24	27.3	1.8	52	0.9	127	142	72	92	21	92	36.44	7.71	3.16	0	0
78	65.3	3	28	26	29	14	9	0	0	1	0	0	0	0	8.1	3.95	4.91	2.3	7.2	198	11.9	422.687	15.3704	3043.35	2.13478	86.087	142	4.4	9.2	105	89	15	26.2	1.1	15	1.4	49	101	88	94	17	94	36.67	7.72	7.71	0	0
69	79.55	9	62	60	36	3	3	1	0	0	0	0	1	0	6.6	3.1	5.08	1.1	4.4	106	9.3	489.527	20.32	2153.92	4.61818	96.3636	142	3.8	8.5	111	132	12	47.6	1.6	14	1	64	99	55	65	19	99	36.78	7.73	1.33	0	0
93	71	2	37	26	26	14	9	0	0	0	0	0	1	1	5.2	3.79	3.65	0.65	13	355	9.3	1993.46	73	25915	5.61538	546.154	143	3.8	8.2	105	113	11	77.1	2.3	16	0.9	73	164	63	79	16	96	36.56	7.75	3.77	0	0
70	84	6	40	31	41	12	6	1	0	0	1	1	1	0	10.1	4.47	7.81	1.29	8.2	127	13	768.891	49.645	6304.91	6.05426	98.4496	135	4.1	9.2	97	249	19	30.3	1	18	0.8	82	147	69	88	19	98	37.22	7.75	3.68	0	0
64	100.3	6	27	40	26	15	6	0	0	0	0	1	1	1	9.1	3.5	6.43	2.2	3.3	153	10	447.177	9.645	1475.68	2.92273	69.5455	135	5.8	8.1	108	151	11	42.3	1.5	17	0.9	57	120	62	78	18	99	36.83	7.75	4.16	0	0
74	102.65	2	26	30	19	15	6	0	0	1	0	0	1	0	6.1	2.73	3.24	0.73	9.8	111	8.3	492.658	43.4959	4828.04	4.43836	152.055	138	3.9	8.9	105	104	12	37.81	1.5	13	1	79	115	46	62	18	100	36.83	7.75	1.07	0	0
76	114.95	7	34	45	34	15	6	0	1	1	0	0	0	1	21	3.35	17.69	1.92	4.6	142	10.8	1308.32	42.3823	6018.29	9.21354	73.9583	139	4.9	8.4	106	122	12	29.9	1.5	18	1.3	59	119	72	88	12	98	36.89	7.76	3.13	0	0
79	77.5	9	74	45	41	15	9	0	0	0	0	0	1	1	23.6	3.13	22.79	0.29	0.8	142	9.4	11159.2	62.869	8927.39	78.5862	489.655	143	4.3	8.5	99	102	24	32.9	1.4	66	2.2	95	118	76	86	19	96	37.56	7.77	4.12	0	0
73	85.2	4	33	33	22	14	6	1	1	0	0	0	1	1	12.1	2.72	8.67	2.63	2.8	157	8.7	517.563	9.23042	1449.18	3.29658	59.6958	140	4.2	8.37	110	123	10	33.3	1.8	18	1.1	74	91	55	67	15	99	37.06	7.77	1.16	0	0
47	87.4	8	40	29	30	15	4	1	0	0	0	0	0	0	6.3	3.59	3.03	1	8.6	68	11.9	206.04	26.058	1771.94	3.03	68	142	5.6	7.8	107	101	16	35.4	1.8	11	0.5	127	136	90	99	31	100	37.17	7.78	3.26	0	0
71	70.85	9	71	46	37	14	11	0	1	0	0	0	0	1	11.7	2.78	11.63	0.43	9.3	74	6.7	2001.44	251.533	18613.4	27.0465	172.093	129	5.1	8.5	87	261	20	49.7	1.4	39	3.2	101	109	51	62	28	98	36.61	7.79	8.01	1	1
92	62.25	5	61	60	34	13	9	0	1	0	1	1	0	1	8.2	2.82	7.95	0.1	1.1	160	10.1	12720	87.45	13992	79.5	1600	140	5	8.9	101	112	19	40.3	4.2	72	2	81	144	97	109	16	94	35.94	7.79	2.02	0	0
47	105	5	22	28	17	12	2	0	0	0	0	0	1	0	17.6	4.06	14.6	1.52	5.5	245	11.7	2353.29	52.8289	12943.1	9.60526	161.184	141	4.3	9	99	153	14	25.6	1.1	7	1.1	79	113	80	92	20	100	37	7.79	2.79	0	0
67	87.5	7	36	32	43	14	4	1	0	0	0	0	1	0	4.3	3.87	1.89	2.28	1	82	12	67.9737	0.828947	67.9737	0.828947	35.9649	142	4.3	8.37	107	95	11	73.8	1.5	8	0.5	76	99	84	91	26	100	35.72	7.8	1.04	0	0
72	134.4	8	30	28	19	15	8	1	0	0	0	0	1	1	7.9	2.37	4.11	3.26	3.9	97	7.8	122.291	4.91687	476.937	1.26074	29.7546	136	4.3	8.7	107	162	10	29.6	1.3	18	1	81	117	69	79	14	100	36.94	7.8	3.2	0	0
67	42.3667	3	45	34	32	14	4	0	0	0	1	0	0	0	11.6	3.48	11.14	0.23	2	269	10.6	13029	96.8696	26057.9	48.4348	1169.57	159	4.7	9.6	111	288	14	32.3	1.1	15	0.6	137	155	61	83	22	96	36.94	7.82	4	0	0
59	59.5	6	33	26	32	14	2	0	1	0	1	0	0	0	12.4	3.31	8.93	2.6	5	100	11.1	343.462	17.1731	1717.31	3.43462	38.4615	140	3.8	7.4	98	92	14	28.7	1	6	0.4	131	99	73	83	18	91	37.17	7.83	1.05	0	0
59	140.5	3	31	21	28	14	7	1	1	0	0	0	0	0	12.6	5.61	11.11	0.76	5.1	195	16	2850.59	74.5539	14538	14.6184	256.579	139	3.7	10.6	100	427	14	32.8	0.9	20	1.2	86	161	71	86	18	92	36.89	7.83	5.88	0	0
79	49.6	3	34	33	26	15	15	0	1	0	0	0	0	0	12.5	3.09	9.15	1.58	4	129	9.2	747.057	23.1646	2988.23	5.79114	81.6456	138	3.9	7.8	107	115	13	26.5	1.2	16	0.9	83	117	70	80	22	99	36.39	7.84	2.02	0	0
71	72	4	55	39	26	10	9	0	0	0	0	0	0	0	28.7	3.02	25.41	1.54	5	545	8.6	8992.5	82.5	44962.5	16.5	353.896	136	3.2	7.5	105	218	15	38.1	1.4	11	0.7	113	113	57	74	25	95	37.06	7.84	3.08	0	0
71	110.8	7	41	42	36	14	6	1	1	0	0	1	1	0	11.6	3.22	8.74	2.11	3.8	133	9.3	550.91	15.7403	2093.46	4.14218	63.0332	139	4.7	8	106	137	9	35.5	1.5	19	1.3	63	114	64	79	18	100	36.5	7.84	1.07	0	0
54	85.75	6	30	23	17	15	3	1	1	0	0	0	0	0	29	4.04	25.56	1.87	2.7	156	11.3	2132.28	36.9048	5757.15	13.6684	83.4225	139	4.4	8.5	111	95	9	32	1.5	19	1.7	82	96	69	79	16	100	36.78	7.86	1.52	0	0
70	55.5	4	54	45	25	15	6	1	0	0	0	0	0	1	0.8	2.43	0.35	0.36	5	26	7.4	25.2778	4.86111	126.389	0.972222	72.2222	136	3.9	7.8	103	70	16	27.9	1.2	11	0.8	164	91	60	67	27	95	37.22	7.87	2.14	0	0
80	73.4	3	46	37	26	15	6	0	0	0	1	0	0	1	20.3	4.08	18.01	0.54	7.5	186	12.2	6203.44	250.139	46525.8	33.3519	344.444	117	3.2	8.1	77	160	18	34.8	3	17	0.7	75	138	66	83	24	95	35.94	7.87	2.62	0	0
65	48.6	1	46	26	42	14	3	1	0	0	0	0	0	0	14	3.14	9.38	1.68	17	211	10.2	1178.08	94.9167	20027.4	5.58333	125.595	140	4.7	7.9	103	111	16	43.1	3.2	18	0.4	91	188	79	109	18	93	36.83	7.87	1.89	0	0
79	71.6	2	54	46	30	15	7	1	0	0	1	0	1	1	0.7	3.7	0.31	0.18	30	122	11.2	210.111	51.6667	6303.33	1.72222	677.778	141	3.8	8.4	101	158	11	37.81	1.5	20	0.6	90	156	96	112	20	98	37.11	7.9	3.08	0	0
92	67.45	2	49	41	26	15	9	0	1	0	1	1	1	1	17.3	3.67	9.96	1.07	8.3	271	10.4	2522.58	77.2598	20937.4	9.30841	253.271	146	5	9.1	107	129	16	40.7	1.5	72	1.9	104	157	84	105	40	98	38.44	7.9	1.16	0	0
84	67.7	2	28	36	31	13	5	0	0	0	0	0	0	0	9.4	3.85	4.04	0.68	9.9	276	11.5	1639.76	58.8176	16233.7	5.94118	405.882	137	4.4	9.5	96	108	17	28.1	1.1	19	0.9	76	108	62	76	23	98	37.11	7.92	5.15	0	0
73	66.3	0	34	41	35	15	7	1	1	0	0	0	0	0	12	3.44	10.4	0.49	7.9	167	10.4	3544.49	167.673	28001.5	21.2245	340.816	146	3.1	9	101	134	19	88.5	1	35	1	86	130	76	87	16	100	37.22	7.93	8.07	1	1
82	87.2667	7	45	43	47	15	9	0	0	1	0	1	1	0	20.7	4.32	17.94	0.61	9.4	169	13	4970.26	276.452	46720.5	29.4098	277.049	141	3	7.1	107	227	14	77.9	1.4	16	1.4	79	111	65	65	18	99	36.44	7.95	2.97	0	0
66	112.25	6	33	45	36	14	5	1	0	0	0	1	1	0	12.9	2.81	7.92	3.69	5.7	158	8.5	339.122	12.2341	1933	2.14634	42.8184	144	4.9	8.2	109	114	8	31.3	1.2	28	1.2	80	113	56	70	16	100	36.61	7.95	1.23	0	0
81	107.833	5	29	43	32	15	7	0	1	0	0	0	0	1	12.5	3.86	7.58	3.72	9.2	172	12.2	350.473	18.7462	3224.35	2.03763	46.2366	139	5.5	7.6	103	135	15	86.4	1.6	23	1.5	70	104	55	66	16	94	36.94	7.96	1.01	0	0
57	130.65	0	41	17	29	15	3	1	0	0	1	0	0	1	7.3	3.48	5.41	0.9	11.5	256	11.5	1538.84	69.1278	17696.7	6.01111	284.444	132	4	8.9	90	115	13	33.2	1.3	9	0.7	119	164	124	138	23	91	37	7.96	3.9	0	0
55	125.5	3	33	25	16	15	8	0	0	0	0	0	1	0	10.4	4.07	7.59	0.86	16.4	142	12.4	1253.23	144.74	20553	8.82558	165.116	133	3.7	7.8	90	165	14	32.9	1.2	27	1.5	97	138	70	82	25	92	38.5	7.96	1.02	0	0
89	60.4333	5	35	48	22	15	10	0	0	0	0	0	1	0	6	4.26	9.78	1.51	8.2	150	11.7	971.523	53.1099	7966.49	6.47682	99.3377	139	3	9.8	99	162	16	150	1.3	18	1.6	68	61	39	44	13	100	36.39	7.98	2.13	0	0
66	88.9	4	21	27	27	15	4	1	0	0	0	0	1	0	10.5	2.75	7.56	2.36	2.9	124	8.3	397.22	9.28983	1151.94	3.20339	52.5424	138	3.7	8.2	105	138	15	25.8	1.6	15	0.8	80	115	61	78	15	100	36.44	7.99	2.44	0	0
52	109	4	68	39	30	13	6	0	1	0	1	0	0	0	7.9	2.22	6.43	0.98	4.5	172	8.5	1128.53	29.5255	5078.39	6.56122	175.51	133	3.3	7.7	87	123	30	60.4	1.6	14	1.1	118	136	95	107	13	95	36.56	8	7.97	1	1
74	78	1	35	28	29	15	6	0	1	0	1	0	1	0	13.9	4.41	12.46	0.51	4.5	204	13.1	4984	109.941	22428	24.4314	400	150	4.1	9.1	114	146	20	30.5	1.3	38	1.1	102	187	82	112	22	94	36.94	8.01	1.9	0	0
78	75.95	8	46	43	41	15	7	0	0	0	0	1	1	0	18.7	3.95	16.5	1.11	3.3	354	11	5262.16	49.0541	17365.1	14.8649	318.919	139	4.6	8.5	100	265	14	47.1	1.3	19	0.9	67	123	63	82	25	93	36.61	8.02	5.13	0	0
63	74.55	7	52	33	30	14	8	0	0	0	0	0	1	1	6.9	3.21	4.61	1.97	2.7	123	9.3	287.832	6.31827	777.148	2.3401	62.4365	137	4.3	8.37	103	98	13	38.9	1.5	42	1.9	80	130	64	79	18	100	37.28	8.05	1.32	0	0
62	63.7	3	35	39	32	13	11	0	0	0	0	0	0	1	6.4	3	5.51	0.34	5.1	118	8.6	1912.29	82.65	9752.7	16.2059	347.059	144	3.5	9	107	72	12	24	1.1	21	1.6	108	115	81	90	17	99	36.72	8.05	2.99	0	0
59	66.7	8	15	20	35	15	3	0	0	0	0	0	0	0	5.4	3.38	1.59	1.03	15.9	92	10.7	142.019	24.5447	2258.11	1.54369	89.3204	137	4.2	9.1	106	93	13	42.7	1.5	13	1	79	158	107	120	19	97	37.11	8.07	1.29	0	0
62	125.233	6	37	50	38	15	5	1	1	0	1	0	1	0	9.6	3.38	8.83	0.38	4	201	10.5	4670.61	92.9474	18682.4	23.2368	528.947	135	4.1	7.8	97	150	18	29.4	1.3	24	1.4	89	117	68	83	17	95	36.94	8.07	6.12	0	0
76	110	3	26	38	33	14	8	1	0	0	0	1	1	0	10.1	3.08	7.5	2	3.2	118	8.1	442.5	12	1416	3.75	59	141	4.8	8.3	114	113	11	23	1.5	16	1	76	110	64	77	11	100	35.06	8.11	2.43	0	0
80	118.5	9	50	50	38	15	10	0	0	1	0	1	1	1	8	4.18	5.8	1.28	8.5	143	12.8	647.969	38.5156	5507.73	4.53125	111.719	137	4	8	102	123	14	44.3	3.2	28	1.5	67	90	50	61	13	95	36.94	8.12	2.2	0	0
82	73.05	8	33	42	41	15	6	1	0	0	0	0	1	1	12.1	2.85	10.22	1.08	4.5	77	9	728.648	42.5833	3278.92	9.46296	71.2963	143	4.3	8.4	112	122	10	30.4	1.5	17	1.1	84	101	50	56	13	98	36.89	8.13	4.01	0	0
69	80.8	2	34	34	21	14	8	0	0	1	1	1	1	1	9.3	3.15	7.58	0.77	8.1	244	9.4	2401.97	79.7377	19456	9.84416	316.883	105	4.7	6.1	88	336	12	35.4	1.6	22	1.4	82	105	66	79	13	100	36.72	8.14	3.07	0	0
92	53.7	7	47	48	30	14	13	0	0	0	0	1	1	0	8.1	3.17	8.34	0.98	10.8	124	9.7	1055.27	91.9102	11396.9	8.5102	126.531	143	4.6	7.7	108	215	19	28.7	1.5	63	1.4	101	119	70	86	14	100	37.17	8.15	3.21	0	0
58	44.4	7	47	30	31	14	4	1	0	0	0	0	0	0	11.8	3.04	10.74	0.83	1	57	9.8	737.566	12.9398	737.566	12.9398	68.6747	133	4.4	7.5	105	146	19	31	1.4	20	0.9	105	118	74	86	25	100	38.33	8.21	3.05	0	0
51	79.6	13	123	77	54	3	3	0	1	0	1	1	0	0	6.6	5.48	12.75	1.05	5	222	17.1	2695.71	60.7143	13478.6	12.1429	211.429	142	4.3	8.5	105	158	17	27.5	1.1	24	1.8	52	177	82	105	29	94	37.39	8.22	8.18	1	1
72	56.7	5	27	39	25	15	6	0	0	0	0	0	1	1	16	2.93	11.75	3.37	3.2	119	8.8	414.911	11.1573	1327.72	3.48665	35.3116	135	4.5	8.9	109	103	14	47.4	1.3	11	0.5	80	145	55	77	15	100	37.5	8.25	5.26	0	0
60	71.95	4	48	24	36	14	3	0	0	0	0	0	0	0	9.1	5.22	6.81	1.29	8.1	182	14.9	960.791	42.7605	7782.4	5.27907	141.085	141	4.2	8.7	105	104	14	29.2	1.1	29	0.9	106	137	92	101	22	97	34.44	8.27	1.99	0	0
63	61.9	2	47	37	32	14	9	0	0	0	0	0	0	1	14.5	4.67	19.44	1.22	3.5	337	13.6	5369.9	55.7705	18794.7	15.9344	276.23	144	4.8	10.1	101	152	23	29.8	1.2	24	0.6	78	143	74	90	30	92	37.06	8.29	5.21	0	0
75	120.35	7	39	35	21	14	8	0	1	0	0	0	0	1	10.1	3.14	8.74	0.44	10.6	136	9.4	2701.45	210.555	28635.4	19.8636	309.091	138	6	7.9	105	133	10	29.6	1.2	34	2.7	62	139	52	78	18	98	36.28	8.29	4.34	0	0
52	70.6	7	56	30	43	15	5	0	0	0	0	0	0	0	6.6	3.07	5.52	0.58	5.7	62	8.2	590.069	54.2483	3363.39	9.51724	106.897	136	3.9	9	96	130	21	22.9	1.2	18	0.9	126	139	80	94	14	96	36.78	8.33	1.32	0	0
71	160	8	57	42	24	15	10	0	1	0	0	1	1	0	32.5	3.65	10.14	1.4	4.6	379	9.1	2745.04	33.3171	12627.2	7.24286	270.714	134	4.5	7.9	94	175	23	24.6	1.5	87	4.9	81	80	49	60	29	90	36.89	8.34	2.35	0	0
72	106	6	51	46	28	14	10	0	0	0	0	0	0	1	13.6	3.41	11.41	1.02	6.7	288	10	3221.65	74.948	21585	11.1863	282.353	133	5	7.4	93	120	20	31.1	2.6	44	4.9	85	151	70	93	19	98	36.56	8.34	2.7	0	0
89	64.5	14	88	74	49	8	9	0	1	0	1	0	0	0	8.1	2.8	6.31	1.43	3.1	190	8.8	838.392	13.679	2599.01	4.41259	132.867	142	5.5	7	109	177	13	28.3	1.3	31	2	107	99	49	65	18	80	36.78	8.35	8.42	1	1
74	74.8	2	46	36	29	14	6	0	0	0	0	0	1	0	11.3	3.6	9.94	0.79	5	196	11.3	2466.13	62.9114	12330.6	12.5823	248.101	135	4.5	7.8	103	170	15	29.6	1.4	20	1	86	143	107	118	19	96	36.67	8.36	2.92	0	0
68	107	4	58	36	27	15	3	1	1	1	0	0	0	1	2	3.11	0.54	0.74	36	112	8	81.7297	26.2703	2942.27	0.72973	151.351	140	3	8.9	96	156	20	42.7	1.4	70	2.9	137	120	72	81	17	96	36.83	8.37	3.64	0	0
56	100.9	1	16	24	35	14	2	0	0	0	0	0	0	0	10.3	4.84	5.27	2.66	11.3	267	14.2	528.981	22.3876	5977.49	1.9812	100.376	145	5.1	8.9	102	138	17	31.4	1	20	0.7	78	124	67	81	18	95	36.61	8.37	1.59	0	0
82	102.5	10	52	50	50	15	10	0	1	0	1	0	1	1	13.5	3.33	10.9	1.21	8.8	222	8.1	1999.83	79.2727	17598.5	9.00826	183.471	131	5.4	8.4	94	174	18	29.7	1.2	30	2.1	91	74	54	62	5	100	37.28	8.38	8.45	1	1
74	128.1	8	43	31	28	15	9	0	0	0	0	0	0	1	10.4	3.67	7.25	2.6	1.4	143	10.6	398.75	3.90385	558.25	2.78846	55	139	4.8	8.6	101	172	12	31.7	1.3	23	1.3	80	130	61	79	15	100	36.89	8.38	2.35	0	0
66	94.6	9	42	36	29	12	9	0	1	0	0	0	1	1	15.8	3.78	9.79	0.83	9	78	10.6	920.024	106.157	8280.22	11.7952	93.9759	132	4.6	7.9	97	68	13	60.6	4.2	60	1.4	65	114	87	96	18	90	36.33	8.39	8.08	1	1
73	61	8	60	49	42	15	6	1	1	0	1	0	0	0	6.8	2.87	4.65	0.56	9	139	8.8	1154.2	74.7321	10387.8	8.30357	248.214	125	3	7.9	92	253	14	19.2	1.3	21	1.1	93	162	81	105	25	97	36.94	8.42	8.46	1	1
69	88.5333	5	31	35	31	15	4	0	0	0	1	0	0	0	8.5	5.19	7.85	0.33	3.5	142	16.9	3377.88	83.2576	11822.6	23.7879	430.303	142	5.7	8.5	101	121	19	24.3	1.1	33	0.7	62	93	54	63	20	99	37.11	8.42	1.58	0	0
85	100.55	9	48	48	36	15	12	0	1	0	0	1	1	1	17.5	2.52	12.38	3.91	5.1	132	7.4	417.944	16.1478	2131.51	3.16624	33.7596	141	4.7	8.3	104	160	14	26.8	1.7	38	1.9	80	134	52	70	15	100	36.61	8.44	3.18	0	0
80	96.6	1	37	29	23	15	7	0	1	0	0	0	1	1	13.2	4.05	12.08	0.45	17	220	11.9	5905.78	456.356	100398	26.8444	488.889	137	4.9	8.5	102	216	14	34.6	1.2	20	0.9	82	89	73	78	29	95	36.83	8.49	6.23	0	0
76	114.7	7	47	40	35	15	5	1	1	0	1	1	0	1	12.7	4.13	12.59	0.91	7.7	162	12.8	2241.3	106.531	17258	13.8352	178.022	139	4.1	8.2	105	155	13	22.6	1.1	18	1.4	103	122	83	93	15	92	36.39	8.56	8.55	1	1
73	90	4	41	38	36	14	6	0	0	0	1	1	0	1	17.2	4.44	15.89	0.35	3.7	150	12.6	6810	167.98	25197	45.4	428.571	136	4.7	8.7	99	144	14	34.3	1.7	18	0.8	117	94	62	72	25	95	36.67	8.56	8.46	0	0
61	138.95	4	33	25	21	15	9	0	0	0	1	0	0	0	14.2	4.17	11.28	2	9.4	221	13.4	1246.44	53.016	11716.5	5.64	110.5	141	4.2	9	105	153	13	30.1	1.1	27	1.4	106	120	79	92	14	100	36.78	8.59	1.4	0	0
70	122.2	8	31	45	27	15	3	1	0	0	0	0	1	1	15.3	3.58	11.8	2.87	1.6	173	11.1	711.289	6.5784	1138.06	4.1115	60.2787	138	4.9	8.5	108	126	15	27.5	1.3	21	1.4	82	102	56	70	20	100	37.28	8.61	4.44	0	0
69	86.3	1	37	37	20	15	13	1	0	0	0	0	0	0	11.6	3.15	9.57	1.98	7.2	176	9.2	850.667	34.8	6124.8	4.83333	88.8889	138	5	7.6	107	270	9	30	1.8	21	1	112	145	72	92	16	93	37.22	8.61	1.4	0	0
92	89	5	41	51	36	15	6	1	1	1	0	0	0	1	12.9	2.11	10.91	0.71	8	558	6.6	8574.34	122.93	68594.7	15.3662	785.915	142	5	8.1	109	146	17	31.5	1.2	48	1.8	75	104	46	61	19	98	36.83	8.61	8.55	0	0
56	73.05	7	30	32	30	15	3	0	0	0	0	0	0	0	8.8	2.36	5.43	2.78	5	116	7.2	226.576	9.76619	1132.88	1.95324	41.7266	136	5.4	8.5	109	103	8	30.8	1.5	13	0.8	98	129	100	60	18	97	37.11	8.62	1.04	0	0
74	46.2	1	31	28	24	15	6	1	0	1	0	0	0	0	12.5	3.31	6.45	0.86	9.2	337	10.2	2527.5	69	23253	7.5	391.86	137	4.5	8	104	120	7	37.81	1.5	9	0.6	88	69	53	61	15	96	36.78	8.62	1.36	0	0
43	77.15	1	15	26	23	15	5	0	0	0	0	0	0	0	11.7	2.24	8.89	2.38	2.7	175	6.9	653.676	10.0853	1764.93	3.73529	73.5294	137	4.4	8.4	110	109	9	28.5	1.7	7	0.4	84	78	52	60	21	100	36.39	8.64	1.36	0	0
69	103	6	28	41	29	15	10	0	1	0	0	0	1	0	10.9	4.8	3.8	1.5	12.7	164	13.1	415.467	32.1733	5276.43	2.53333	109.333	146	4.2	8.7	100	141	14	28.3	1.1	33	1.5	53	181	85	108	24	97	37.39	8.66	3.45	0	0
78	66	4	37	41	46	14	9	0	0	0	1	0	0	1	13.4	3.99	9.28	1.37	9.1	228	11.9	1544.41	61.6409	14054.1	6.77372	166.423	139	3.4	8.8	104	172	15	30.8	1	25	1	58	117	74	84	17	98	36.78	8.67	1.64	0	0
60	167.7	1	25	13	29	14	2	1	0	0	0	0	0	0	13	4.4	9.62	1.73	11	295	13.9	1640.4	61.1676	18044.5	5.56069	170.52	134	4.4	8.8	96	120	10	33.4	1.1	15	0.6	90	176	95	115	12	95	36.5	8.69	4.96	0	0
55	68.1	4	55	28	36	14	4	0	0	0	1	0	0	0	7.7	4.08	5.16	1.43	10.9	165	13.7	595.385	39.3315	6489.69	3.60839	115.385	134	4.1	7.2	100	61	20	25.7	0.8	5	0.4	94	137	86	99	18	100	37.11	8.71	2	0	0
58	82.75	5	27	22	45	14	5	0	0	0	0	1	1	1	13.2	2.96	9.67	2.75	3.4	153	9.3	538.004	11.9556	1829.21	3.51636	55.6364	135	4.1	8.37	107	128	13	28	1	8	0.4	76	121	61	75	8	100	36.67	8.73	1.24	0	0
73	123.5	4	38	22	15	11	13	0	1	0	0	0	1	0	15.6	3.69	10.56	1.43	6.8	108	11.7	797.538	50.2154	5423.26	7.38462	75.5245	139	4	9.2	99	164	16	26.6	1.3	18	0.9	77	160	74	95	22	97	37	8.73	5.43	0	0
66	70.3	4	36	25	22	15	5	0	0	0	0	1	1	0	9.2	3.02	7.02	1.68	2.2	117	9.7	488.893	9.19286	1075.56	4.17857	69.6429	138	4.6	7.9	107	128	7	26.2	1.3	19	0.7	61	121	73	88	11	100	37.06	8.73	1.28	0	0
73	69	6	44	41	24	15	6	0	0	0	0	0	0	1	18	2.8	14.8	2.48	3.4	191	6.9	1139.84	20.2903	3875.45	5.96774	77.0161	140	6	8.9	113	133	7	30.2	1.7	19	1	80	103	49	66	20	100	37.22	8.73	4.26	0	0
43	85.4	7	49	31	30	12	3	0	0	0	0	0	0	0	9.9	4.47	10.82	1.29	6.6	85	9.6	712.946	55.3581	4705.44	8.3876	65.8915	137	3.2	8.1	100	90	14	28.4	1.1	9	0.6	108	144	96	110	22	93	36.78	8.74	2.66	0	0
76	102.2	11	70	50	23	14	5	0	1	0	1	0	0	1	1	2.07	0.38	0.55	2	12	6.4	8.29091	1.38182	16.5818	0.690909	21.8182	134	4.1	7.4	100	208	14	28.4	1.6	45	1.3	101	103	55	69	14	91	37.78	8.74	7.11	1	1
63	57.65	10	37	37	34	14	8	0	0	0	0	0	1	1	7.9	2.04	5.95	1.24	6	90	6.8	431.855	28.7903	2591.13	4.79839	72.5806	142	5	7.8	103	83	16	46.8	2.2	39	4	70	86	63	72	13	95	36.72	8.75	5.66	0	0
80	68.5	3	43	50	34	15	5	0	0	0	1	0	0	0	8.7	3.93	6.07	0.8	11.7	184	12.1	1396.1	88.7738	16334.4	7.5875	230	141	4.5	8.6	99	111	14	28.6	1.2	34	0.8	77	127	56	72	15	100	36.67	8.76	8.7	0	0
51	78.9	2	24	32	30	15	2	1	0	0	0	0	1	1	18	2.92	15.98	1.52	1.1	144	9.4	1513.89	11.5645	1665.28	10.5132	94.7368	141	5.4	7.5	105	139	10	23.6	1.3	12	0.7	92	111	64	74	9	98	36.67	8.76	1.24	0	0
78	94.4	8	27	46	38	15	7	0	0	1	0	0	1	1	7.6	3.12	5.89	1.46	1.4	71	10.1	286.432	5.64795	401.004	4.03425	48.6301	136	5	8.1	108	165	8	28.3	1.4	26	1.3	80	114	58	75	9	100	36.67	8.77	1.17	0	0
76	65.5	8	55	47	36	15	8	1	0	0	0	0	0	0	13.1	4.11	8.42	2.59	7.3	175	12.3	568.919	23.732	4153.11	3.25097	67.5676	146	3.6	8.6	103	326	24	37.81	1.5	31	1.9	90	75	60	63	26	100	35.61	8.78	3.26	0	0
56	60.3	1	27	28	24	15	2	1	0	0	1	0	0	0	14.9	3.63	8.26	2.17	10.1	250	10.9	951.613	38.4452	9611.29	3.80645	115.207	136	4.3	6.9	103	110	9	37.81	1.5	13	0.6	89	111	61	74	16	99	37.22	8.81	1.77	0	0
72	78.8	9	50	43	39	15	8	0	0	1	1	1	1	0	13.9	5.39	11.82	1.11	4	194	15.7	2065.84	42.5946	8263.35	10.6486	174.775	137	4.2	8.2	107	208	19	45.6	1.1	27	1.3	91	140	59	77	21	97	37.61	8.82	4.95	0	0
79	64.2333	3	44	44	24	15	12	0	1	1	0	0	1	0	7.8	2.21	6.49	0.28	11.9	303	7.9	7023.11	275.825	83575	23.1786	1082.14	140	4.1	8.9	99	216	10	28.6	1.6	62	2	69	145	84	100	11	94	37.33	8.84	1.95	0	0
77	77	6	34	40	37	14	5	1	0	0	0	0	1	1	17.7	2.4	11.89	3.91	9.1	174	7.8	529.12	27.6724	4814.99	3.04092	44.5013	144	4.1	8.2	110	167	9	30.3	1.5	17	0.8	67	99	63	74	11	100	36.72	8.84	5.3	0	0
83	57.1	1	34	35	23	15	13	0	1	1	0	0	0	0	9.4	3.07	5.18	1.94	11.3	348	8.5	929.196	30.1722	10499.9	2.6701	179.381	133	3.4	8.1	102	134	14	132.8	1.4	21	1.1	69	140	66	84	17	94	36.72	8.84	2.02	0	0
82	84.7	2	32	37	41	15	6	0	0	0	0	0	0	1	11	3.78	8.83	1.41	4.5	119	10.7	745.227	28.1809	3353.52	6.26241	84.3972	141	4.3	8.9	110	122	9	33.2	1.6	25	1	80	90	67	75	14	98	36.61	8.84	2.22	0	0
67	83	1	17	28	20	15	3	0	0	0	0	0	0	0	11.5	4.74	7.34	2.16	16.1	223	13.5	757.787	54.7102	12200.4	3.39815	103.241	137	4.8	7.8	102	98	15	29.7	1.3	9	0.8	86	96	61	70	15	100	38.33	8.85	3.79	0	0
78	180	3	45	35	42	13	5	0	0	0	1	0	0	0	9.3	4.1	8.54	1.37	8.2	138	11.9	860.234	51.1153	7053.92	6.23358	100.73	142	3.9	8.9	109	159	9	35.6	1	11	0.5	90	105	59	74	18	94	36.39	8.86	5.01	0	0
63	91.5	4	40	34	31	15	3	1	0	0	1	0	0	0	12.7	2.98	11.53	0.47	3.9	423	9	10377	95.6745	40470.3	24.5319	900	140	3.5	8.7	102	174	13	26.6	1.3	14	0.5	65	129	65	84	28	98	37	8.87	3.83	0	0
75	117.067	8	45	46	32	15	7	0	1	1	1	0	0	0	23.7	2.71	20.15	1.42	8	269	8.1	3817.15	113.521	30537.2	14.1901	189.437	135	4.4	7.9	95	148	18	28.8	1.1	39	1.7	86	167	77	100	20	100	36.89	8.88	3.5	0	0
77	100.9	3	32	47	31	15	6	1	1	0	0	1	1	1	13.6	2.89	11.66	1.58	1.5	97	9.5	715.835	11.0696	1073.75	7.37975	61.3924	142	5.5	7.4	111	117	7	34.8	1.8	16	1.1	88	124	70	84	15	98	36.83	8.89	2.44	0	0
81	64	5	27	32	42	14	11	0	1	0	0	1	1	1	9.6	3.11	6.1	3.12	1.2	115	9.1	224.84	2.34615	269.808	1.95513	36.859	135	4.6	7.5	109	148	10	28	1.5	13	0.7	64	101	48	61	0	100	36.39	8.89	1.17	0	0
82	53.5	2	67	42	42	14	7	0	0	1	1	0	0	0	12.2	2.48	11.35	0.37	2	286	7.2	8773.24	61.3514	17546.5	30.6757	772.973	141	4.3	7.6	107	76	22	27.2	1.3	47	0.9	148	126	87	97	24	93	37	8.91	1.61	1	0
85	65.5	4	46	35	38	15	7	0	1	0	0	1	1	1	7.3	3.69	19.85	0.51	3.8	249	10.4	9691.47	147.902	36827.6	38.9216	488.235	142	4.4	9.1	98	92	18	33.9	1.3	30	1.5	87	96	75	80	22	86	36.94	8.93	3.15	0	0
61	71.2	2	27	36	27	15	3	0	0	0	0	0	0	0	20.1	2.7	16.51	2.26	4.4	143	8.4	1044.66	32.1434	4596.5	7.30531	63.2743	136	4.8	8.6	104	99	11	21.3	1.3	17	0.5	67	97	57	67	14	100	36.44	8.95	2.49	0	0
66	96	3	22	33	18	15	6	1	0	0	0	0	1	0	19.4	4.07	16.97	0.5	8.8	129	13.1	4378.26	298.672	38528.7	33.94	258	140	3.4	8.4	105	137	16	34	1.2	23	1.2	75	123	67	79	22	95	37	8.98	3.26	0	0
74	71.4	7	33	40	33	15	9	0	0	1	0	0	1	0	10	2.75	7.75	1.64	4.4	127	8.5	600.152	20.7927	2640.67	4.72561	77.439	139	5.2	9.4	112	100	8	20.8	1.3	11	0.7	80	106	54	68	16	100	37.22	8.98	1.34	0	0
70	130.4	9	50	48	36	15	5	0	0	0	0	0	1	1	20.6	3.32	17.29	2.03	4.8	150	6.9	1277.59	40.8828	6132.41	8.51724	73.8916	139	4.9	8.5	103	143	9	25.7	1.3	28	1.2	78	95	42	55	22	99	36.78	9	4.08	0	0
54	91.6	5	29	29	22	15	4	0	0	0	0	0	0	1	22.8	3.81	18.95	2.5	3.7	136	10.2	1030.88	28.046	3814.26	7.58	54.4	139	5	7.7	108	96	10	32.8	1.2	16	0.8	85	87	47	59	11	95	37	9.02	1.06	0	0
91	45.7	3	46	40	38	14	8	0	1	0	1	1	0	1	10.9	3.79	9.37	0.87	4	266	10.9	2864.85	43.0805	11459.4	10.7701	305.747	150	3.8	8.6	107	189	21	28.9	1.2	38	1.1	120	116	69	84	22	95	37.22	9.04	1.87	0	0
76	72	7	33	44	36	12	6	1	0	0	1	1	1	1	14.6	2.67	14.4	0.9	6	308	8.5	4928	96	29568	16	342.222	137	4.1	7.9	98	150	15	53.9	1.4	18	0.8	77	113	72	83	20	99	39.56	9.04	6.18	0	0
67	82.3	5	25	33	30	15	7	0	0	0	0	0	1	1	11.9	3.79	10.58	0.66	5	239	11.8	3831.24	80.1515	19156.2	16.0303	362.121	141	4.7	8.5	102	145	16	37.1	1.1	26	1.2	120	104	69	78	17	97	36.89	9.04	1.65	0	0
94	86.1	3	47	59	36	13	6	1	0	0	0	0	0	1	21.7	3.93	19.36	0.62	2	199	10.1	6213.94	62.4516	12427.9	31.2258	320.968	139	4.2	8.5	101	133	15	25.8	1.9	39	1.2	106	91	62	69	17	99	37.06	9.04	2.87	0	0
92	71.0667	3	44	41	29	11	10	0	0	0	0	0	1	0	6.1	3.33	4.17	1.09	9	238	9	910.514	34.4312	8194.62	3.82569	218.349	137	3.6	8.1	104	107	15	118.1	1.3	15	0.8	97	113	78	85	16	97	36.5	9.05	2.3	0	0
81	97.5	6	85	58	40	15	10	0	1	0	1	0	0	0	11.5	2.59	9.58	0.48	10.2	184	7.6	3672.33	203.575	37457.8	19.9583	383.333	142	4.6	8.9	104	170	17	29.5	1.5	35	2.3	104	106	62	71	31	100	37.22	9.05	3.95	1	1
82	93	5	42	35	31	15	12	0	1	0	1	1	0	1	18.6	2.8	7.75	0.4	7.4	125	8.9	2421.88	143.375	17921.9	19.375	312.5	140	3.9	9	101	124	12	150	1.7	33	1.6	84	101	76	85	16	94	36.72	9.06	2.09	0	0
72	87.25	6	33	43	25	12	6	0	0	1	1	0	0	1	12.3	3.67	3.03	0.24	4	128	11.6	1616	50.5	6464	12.625	533.333	140	3.9	8.6	90	97	10	30.3	1.1	31	0.7	94	98	77	85	31	94	36.28	9.07	8.37	1	1
77	86.9	11	72	53	48	14	8	0	1	0	1	1	1	1	5.3	2.44	5.05	0.07	3	141	7.2	10172.1	216.429	30516.4	72.1429	2014.29	138	4.3	8.8	105	339	22	27.5	1.3	83	5.8	98	109	53	64	17	92	37.11	9.08	6.14	0	0
88	41.9	9	60	35	39	15	11	0	1	0	0	0	1	1	11	2.43	6.86	0.47	6	446	7.1	6509.7	87.5745	39058.2	14.5957	948.936	133	4.1	7.6	87	111	18	46.1	2.1	67	1.3	90	124	65	81	31	100	37.33	9.09	9.08	1	1
73	104.3	9	26	37	17	15	7	0	0	0	0	0	1	0	15.9	3.47	12.63	2.66	2.5	124	11.1	588.767	11.8703	1471.92	4.74812	46.6165	142	5	8.2	108	102	15	30.6	1.3	15	0.9	70	98	54	66	13	100	36.72	9.09	4.35	0	0
85	100.3	6	59	33	33	13	8	1	0	0	0	0	0	1	4.7	4.15	3.65	1.03	11.3	113	12.3	400.437	40.0437	4524.94	3.54369	109.709	137	3.7	8.7	102	159	15	71.3	1.6	27	1.2	110	143	127	131	17	95	36.33	9.1	1.67	0	0
75	118.533	3	44	41	21	15	11	0	1	0	0	1	0	1	7.4	2.88	6.04	0.84	4.7	293	8.4	2106.81	33.7952	9902	7.19048	348.81	142	5.6	8.8	104	132	17	40.6	3.6	94	2.3	84	150	69	88	15	100	36.44	9.11	1.98	0	0
64	69.5	5	43	34	37	12	3	1	0	1	0	0	1	0	22.7	3.63	8.86	0.6	8	201	11	2968.1	118.133	23744.8	14.7667	335	135	4.5	8.1	105	104	12	24.6	1.1	9	0.7	95	120	72	84	15	100	36.44	9.12	9.23	0	0
52	96.75	3	38	22	21	15	2	1	0	0	0	0	1	1	18.8	3.13	14.64	3.61	1.5	198	9.1	802.97	6.0831	1204.45	4.0554	54.8476	138	4.6	8	107	149	12	42.9	1.6	16	0.9	70	104	54	68	21	100	36.72	9.12	3.28	0	0
72	85.9	2	30	28	23	10	10	0	0	0	1	0	1	0	10.9	4.2	5.22	0.85	11.8	398	11.4	2444.19	72.4659	28841.4	6.14118	468.235	139	4.1	9	96	147	13	49.9	1.3	7	0.6	92	168	88	110	17	96	36.94	9.13	4.15	0	0
78	70.8	1	46	30	37	15	8	1	0	0	0	0	0	1	17.5	3.18	10.81	1.61	6.5	234	9.6	1571.14	43.6429	10212.4	6.71429	145.342	140	4.4	9	99	209	16	150	6.1	11	0.9	68	104	52	61	8	100	37.22	9.15	1.17	0	0
93	43.7	7	51	59	52	13	8	0	0	0	0	1	0	1	14.1	3.49	7.9	1.21	8.1	219	11.3	1429.83	52.8843	11581.7	6.52893	180.992	139	4.2	8.8	98	130	25	24.4	1.5	11	0.6	89	120	58	72	31	94	37.17	9.15	3.39	0	0
59	70.4	6	58	39	32	15	4	1	0	0	0	0	0	0	44.1	4.02	36.08	2.05	7	236	9.9	4153.6	123.2	29075.2	17.6	115.122	136	3	7.5	101	89	22	150	1.3	11	0.9	114	105	62	71	40	95	37.22	9.16	2.79	0	0
70	59	2	43	43	29	13	5	0	0	0	0	1	0	1	12.5	3.12	9.81	1.65	6.8	164	9.7	975.055	40.4291	6630.37	5.94545	99.3939	137	4.3	7.6	99	103	13	27.2	1.1	11	0.7	117	126	101	109	28	92	36.78	9.18	2.49	0	0
74	117.5	9	85	59	43	12	10	0	1	0	0	1	1	1	35.3	2.91	10.34	2.35	3.2	533	8.3	2345.2	14.08	7504.64	4.4	226.809	136	5.1	7.5	97	176	21	35.4	2.4	45	2.8	111	122	89	96	28	100	36.39	9.23	6.07	1	0
95	67.5	1	40	50	32	15	11	0	0	1	0	0	0	0	7.5	2.97	5.89	0.95	5.8	187	7.7	1159.4	35.96	6724.52	6.2	196.842	134	4.3	8.8	101	94	17	29.1	1.2	28	0.6	89	106	51	66	21	99	36.22	9.25	2.28	0	0
40	82.5	16	78	42	47	15	6	0	1	0	1	0	0	0	2.1	2.25	1.22	0.2	5.2	27	7.3	164.7	31.72	856.44	6.1	135	149	4	9.5	106	188	22	51.9	3.1	37	3.9	127	165	119	133	25	95	36.67	9.35	6.67	1	1
58	143.6	3	47	26	22	15	3	1	1	0	0	0	1	0	13.8	3.61	10.99	0.94	5	263	9.8	3074.86	58.4574	15374.3	11.6915	279.787	132	4.2	7.8	97	365	22	37.81	1.5	51	2.8	103	135	83	90	25	91	37.44	9.37	3.56	0	0
90	42.5	1	39	33	21	15	7	0	1	0	1	0	1	1	9.3	3.09	6.17	1.97	9.1	239	9.5	748.543	28.501	6811.74	3.13198	121.32	134	4	8.2	98	104	10	38.2	1.1	14	0.7	130	102	54	71	24	96	37.06	9.37	3.48	0	0
57	50	7	19	32	26	15	4	0	1	0	0	0	1	1	15.4	4.13	13.96	0.61	3.9	143	13.3	3272.59	89.2525	12763.1	22.8852	234.426	137	3.5	7.6	97	117	13	33.2	2.5	26	1.4	74	114	85	94	22	96	37.22	9.44	2.8	0	0
55	124	11	56	24	33	15	7	0	1	0	0	0	0	0	11.2	2.12	5.41	0.71	5.8	139	6.4	1059.14	44.1944	6143.02	7.61972	195.775	141	3.3	8.6	91	153	18	30.1	1.6	43	1.4	107	131	58	77	21	100	37.61	9.45	7.51	0	0
66	53.2	5	38	33	33	15	7	1	1	0	0	0	0	0	15.3	3.29	19.2	0.8	0	442	8.8	10608	0	0	24	552.5	142	4.3	7.5	114	121	18	25.6	0.9	17	1	83	98	71	76	18	100	36.67	9.49	7.47	0	0
99	57.6	2	49	35	30	14	6	0	0	0	1	0	0	0	9.5	3.18	7.15	1.61	6.5	193	9.1	857.112	28.8665	5571.23	4.44099	119.876	147	4.2	8.4	106	136	21	22.6	1	46	1	102	160	70	9	27	97	36.94	9.52	1.76	0	0
78	60	4	42	39	40	14	5	1	0	1	0	0	1	1	16.3	3.32	14.18	0.82	2	157	10	2714.95	34.5854	5429.9	17.2927	191.463	137	3.9	8.2	104	112	13	34.2	1.5	27	1.2	89	110	38	55	18	100	36.89	9.53	1.9	0	0
65	103.9	4	48	41	42	14	3	0	0	0	1	0	0	0	31.4	4.2	19.36	2.18	3	435	10.1	3863.12	26.6422	11589.4	8.88073	199.541	140	5.6	8.9	102	172	18	22.1	1.1	12	1	107	109	62	73	26	97	37.28	9.53	4.74	0	0
68	79.05	6	35	33	18	15	4	0	0	0	0	0	0	1	20.9	2.43	17.95	2.3	1.4	149	6.9	1162.85	10.9261	1627.99	7.80435	64.7826	140	4.6	7.9	108	112	14	27.3	1.4	16	0.9	86	113	43	59	13	100	37.06	9.58	5.07	0	0
74	86.3	9	57	43	28	15	11	0	1	0	0	0	1	0	5.7	2.03	10.49	0.54	11.1	153	6.1	2972.17	215.628	32991.1	19.4259	283.333	139	4.7	8.4	101	159	23	50.4	2.3	116	4.2	74	90	45	60	25	98	36.22	9.59	2.48	1	0
64	65.4	1	24	34	19	15	9	1	0	0	0	0	1	0	18	3.41	16	0.91	5	227	11.6	3991.21	87.9121	19956	17.5824	249.451	138	3.9	8.8	102	149	12	28.2	1.3	9	0.7	86	132	78	95	15	99	36.5	9.61	1.1	0	0
69	76	4	53	35	33	15	8	0	0	0	0	0	1	0	4.6	2.37	2.62	1.19	13.6	261	7.2	574.639	29.9429	7815.09	2.20168	219.328	138	3.6	8.9	99	125	19	28	1.2	83	3.8	82	104	59	72	20	93	36.94	9.65	1.88	0	0
76	122.3	2	36	31	29	14	11	0	0	0	0	0	1	1	5.5	3.62	2.14	1.14	12.4	174	10	326.632	23.2772	4050.23	1.87719	152.632	135	5.4	8.6	95	198	16	38.4	1.1	33	1.3	107	173	113	133	25	98	37.11	9.7	2.63	0	0
65	92.9	10	73	49	43	15	9	0	1	0	1	1	0	0	9.5	2.53	1.13	0.41	6	42	8.5	115.756	16.5366	694.537	2.7561	102.439	130	5.7	7.1	104	195	16	37.5	1.9	33	1.6	82	135	44	67	22	100	36.56	9.72	7.1	0	0
65	76.8	6	36	27	24	15	6	0	0	0	0	1	1	1	16.7	3.57	13.22	2.44	5.2	370	11.6	2004.67	28.1738	10424.3	5.41803	151.639	141	4.6	8.9	100	249	19	102.2	1.4	25	0.9	82	101	62	71	27	100	36.67	9.73	2.66	0	0
64	79.4	5	60	31	34	7	3	1	0	0	0	0	0	0	6.1	3.12	5.07	0.44	9.3	90	9.7	1037.05	107.161	9644.52	11.5227	204.545	136	4.2	8.5	104	209	13	24.3	1.2	10	0.7	80	113	65	76	19	97	36.28	9.73	1.77	0	0
75	85.6	11	69	56	35	15	8	0	1	0	0	0	0	1	22.5	2.7	20.48	1.13	4	216	8.5	3914.76	72.4956	15659	18.1239	191.15	157	5	10	102	154	47	27.2	2.5	51	3.9	72	108	44	58	14	100	36.06	9.76	5.08	0	0
85	66.7333	4	42	44	38	15	11	0	1	1	1	0	0	0	24.7	4.94	22.22	0.72	2.5	674	12.3	20800.4	77.1528	52001	30.8611	936.111	148	4.7	9.3	108	131	16	40.4	1.5	27	1	113	121	55	68	17	92	36.89	9.76	4.97	0	0
66	69.5	9	69	43	38	13	9	0	1	0	0	0	0	1	16	3.81	14.44	0.68	5.5	282	12.1	5988.35	116.794	32935.9	21.2353	414.706	131	5.2	6.9	93	200	23	30	1.3	110	5.3	128	131	109	113	14	100	36.22	9.76	5.56	0	0
66	85.6	7	55	51	34	15	6	0	1	0	1	0	0	0	13.5	2.96	10.93	1.86	4.1	195	8	1145.89	24.093	4698.14	5.87634	104.839	119	6.2	10.3	86	139	18	29.7	1	25	1.3	28	130	98	105	17	83	36.67	9.77	5.82	0	0
62	55.1333	3	55	39	39	11	6	1	0	0	1	0	0	1	17.8	2.44	15.33	1.34	4.3	225	7.3	2574.07	49.1933	11068.5	11.4403	167.91	143	4.9	9	103	198	13	34.8	1.7	43	0.8	103	209	190	197	21	100	36.94	9.77	2.92	0	0
68	90	1	37	32	40	15	5	1	0	1	0	0	0	0	8.5	3.97	4.13	2.21	9.7	300	10.6	560.633	18.1271	5438.14	1.86878	135.747	143	3.1	8.3	104	96	12	26.3	1	13	0.3	95	145	66	83	20	100	37	9.79	3.79	0	0
70	72	3	31	31	26	13	5	1	0	0	0	1	1	0	9.5	3.72	4.72	0.5	4	143	11.2	1349.92	37.76	5399.68	9.44	286	138	3.5	7.9	106	112	9	38.4	1.1	20	1.1	64	138	57	82	12	93	37.17	9.8	2	0	0
57	92.5	7	45	43	42	10	5	0	1	0	1	0	1	0	13.2	4.28	8.5	3.26	9.7	216	10.2	563.19	25.2914	5462.94	2.60736	66.2577	141	3.8	7.5	102	104	14	29.7	2.1	37	1.5	86	98	61	70	18	100	37.28	9.81	3.05	0	0
69	88	4	26	29	24	15	6	0	1	0	1	0	0	0	5.6	4.48	3.98	0.66	14.4	150	14.2	904.545	86.8364	13025.5	6.0303	227.273	142	3.4	8.9	99	114	15	27.4	1.1	29	1.8	80	111	75	85	26	91	36.78	9.81	6.61	0	0
70	121.5	5	42	42	38	15	9	0	0	0	0	1	1	0	16.6	3.82	13.98	1.07	7	161	11.2	2103.53	91.4579	14724.7	13.0654	150.467	139	5.1	7.9	102	89	11	30.1	1.3	21	1.8	85	110	53	69	15	99	37.06	9.82	1.17	0	0
68	79.8	7	43	33	39	14	3	1	1	1	0	0	0	1	27.6	2.93	11.52	1.73	5	436	9	2903.31	33.2948	14516.5	6.65896	252.023	140	4.2	7.4	107	146	17	20.1	1.3	22	1.1	83	137	73	83	19	96	36.61	9.82	4.63	0	0
89	58	4	31	40	27	14	11	1	0	1	0	0	0	0	3.7	3.11	0.81	0.5	21	60	10.7	97.2	34.02	2041.2	1.62	120	136	3.7	8.2	97	170	11	25.4	1.1	15	0.6	69	159	56	82	16	96	37.17	9.83	1.92	0	0
70	59.7	9	110	78	48	3	8	0	0	0	0	1	1	0	14.5	2.89	9.93	3.57	2.6	202	9.1	561.866	7.23193	1460.85	2.78151	56.5826	136	5.6	8.8	97	106	13	25.7	1.3	36	5.9	72	102	43	60	15	100	36.5	9.83	1.31	0	0
80	81	4	58	45	37	15	10	0	0	0	0	0	1	1	10.4	2.81	4.89	1.02	8.5	191	9.8	915.676	40.75	7783.25	4.79412	187.255	133	3.7	9.1	89	104	17	28.6	1.2	26	3	97	136	64	87	41	91	37.22	9.84	2.62	0	0
75	52.7	4	54	51	39	14	11	0	0	1	1	0	1	1	28.3	3	14.93	0.13	0.3	405	9.1	46512.7	34.4538	13953.8	114.846	3115.38	143	5.1	8.7	106	145	14	36.4	3.8	25	0.7	102	165	117	130	18	100	36.56	9.86	1.26	0	0
55	102.5	17	118	87	49	3	5	0	1	0	0	1	1	0	12.1	5.38	10.32	0.75	7.6	249	15.5	3426.24	104.576	26039.4	13.76	332	132	5.2	8.4	93	206	19	58	1.8	67	1.7	66	120	68	86	20	92	36.83	9.87	10.06	1	1
72	81.9	4	81	60	38	10	14	0	1	1	0	0	0	0	13.5	2.92	8.48	0.82	13.3	215	8.3	2223.41	137.541	29571.4	10.3415	262.195	138	4.6	9.9	102	168	22	21.9	1.4	40	1.7	113	130	84	96	21	95	36.61	9.88	3.34	1	0
83	54.3	1	16	33	27	15	8	1	1	0	1	1	1	0	7	3.47	5.9	1.34	4.1	281	9.3	1237.24	18.0522	5072.68	4.40299	209.701	143	3.8	8.8	106	113	12	26.2	1.2	16	1.3	94	139	87	94	11	97	36.83	9.9	1.79	0	0
67	81	10	34	39	37	14	10	0	0	1	0	1	1	0	14.9	2.94	9.61	4.22	5	71	8.5	161.685	11.3863	808.424	2.27725	16.8246	140	4.6	8.7	108	98	10	26.9	1.2	22	1.3	70	115	35	52	16	100	37.17	9.94	2.05	0	0
80	83.8	4	43	45	27	14	11	0	1	0	0	0	1	1	13.9	3.02	11.57	1.08	2.9	242	9.1	2592.54	31.0676	7518.36	10.713	224.074	131	4.8	7.7	93	180	16	26.6	1.2	38	2.2	71	109	58	73	20	97	36.5	9.96	2.12	0	0
85	71.4	11	53	37	47	14	7	0	1	0	1	0	0	0	9.6	3.04	9.29	0.61	5	97	10.1	1477.26	76.1475	7386.31	15.2295	159.016	133	4.4	9	87	143	9	32.2	1.2	27	1.2	83	129	60	74	25	92	36.67	9.97	5.33	0	0
76	121.8	9	53	62	43	15	4	1	1	1	0	0	0	1	11.9	4.78	9.28	0.24	5	282	12.5	10904	193.333	54520	38.6667	1175	135	4.4	7.6	95	87	15	26.2	1.4	32	2.6	87	92	51	64	21	96	36.33	9.97	8.84	1	0
51	95.4	3	57	34	35	15	2	0	0	0	0	0	0	0	10.5	2.69	7.82	1.76	7.5	132	7.7	586.5	33.3239	4398.75	4.44318	75	139	4.2	7.8	103	109	16	27.5	1.1	49	1.3	106	109	70	79	25	100	38.11	10.01	5.95	0	0
57	111.6	5	13	29	29	14	3	1	0	0	0	0	1	0	11.4	3.49	8.63	1.9	6.4	155	10.4	704.026	29.0695	4505.77	4.54211	81.5789	137	4	8.3	105	123	11	33.9	1.4	15	0.9	80	132	73	83	15	100	36.56	10.02	2.32	0	0
80	97.3	2	28	31	33	14	7	0	0	0	1	0	0	1	4.8	3.25	5.48	0.38	18	187	11	2696.74	259.579	48541.3	14.4211	492.105	138	3.4	7.7	101	86	13	27.6	1.1	12	0.5	77	111	56	70	20	96	36.78	10.03	9.91	0	0
70	84.35	7	32	40	31	15	8	0	1	0	0	1	1	0	11.9	3.03	8.2	2.91	3.4	209	8.8	588.935	9.58076	2002.38	2.81787	71.8213	138	6	8.2	102	65	16	35	1.3	13	1.5	95	109	58	75	24	100	36.44	10.06	1.49	0	0
61	85.4	3	23	23	23	15	3	0	0	0	0	0	0	0	14.4	2.93	10.27	3.05	6.8	284	8.9	956.289	22.897	6502.76	3.36721	93.1148	136	4.7	8.7	92	95	13	29.9	1.2	11	0.5	107	97	66	77	15	97	36.94	10.06	2.56	0	0
46	67	1	22	22	19	14	2	0	0	0	0	0	0	0	14.4	4.71	12.97	1.06	1.5	193	13.9	2361.52	18.3538	3542.28	12.2358	182.075	139	4.4	8.6	107	143	12	30.1	1.2	13	0.8	80	119	83	94	17	98	36.89	10.08	10.07	0	0
72	68.1	3	67	43	33	15	10	0	1	0	0	1	1	1	25.8	2.72	28.29	1.41	4.9	466	8	9349.74	98.3128	45813.7	20.0638	330.496	134	6.1	8.5	103	209	20	29.1	1.4	48	2.2	118	84	53	64	31	95	36.39	10.08	3.4	0	0
66	125.667	11	86	54	46	15	9	0	1	0	1	1	0	1	11	5.35	20.02	0.38	4.9	370	9.9	19493.2	258.153	95516.5	52.6842	973.684	129	6.9	9	92	180	25	37.2	4.8	82	2.4	97	125	98	107	22	97	37.11	10.09	4.4	0	0
54	70.95	6	60	48	36	15	12	0	1	1	0	0	0	0	18.6	3.26	2.32	0.23	12	29	10.6	292.522	121.043	3510.26	10.087	126.087	131	3.4	7	105	102	13	31.8	1.4	47	1.2	74	84	59	65	24	100	35.94	10.14	2.28	0	0
70	57.9	7	24	35	28	15	6	0	0	0	0	0	1	0	20.5	2.9	12.84	6.37	4.6	61	9.4	122.958	9.27221	565.605	2.0157	9.57614	138	3.8	7.2	107	139	8	28.8	1.8	7	0.4	75	92	57	68	10	93	36.39	10.15	3.85	0	0
70	75	2	58	41	37	15	3	0	0	0	1	0	0	0	7.7	5.55	6.93	0.39	5	111	16.5	1972.38	88.8462	9861.92	17.7692	284.615	132	4.1	8.1	98	108	20	39	1	26	1	85	135	74	90	31	93	36.83	10.16	6.08	0	0
70	74.4	7	64	44	33	15	10	0	0	1	0	0	0	0	6.6	4.15	6.27	0.2	2	79	12.3	2476.65	62.7	4953.3	31.35	395	135	4	8.9	92	104	16	30.5	1.2	18	0.6	104	131	72	86	16	97	36.67	10.19	6.66	1	1
62	61.5	3	51	34	36	15	4	1	0	0	0	0	0	0	9.8	2.25	8.05	0.63	10.7	168	7.4	2146.67	136.722	22969.3	12.7778	266.667	132	4.3	8	95	140	15	24.8	1.1	10	0.7	105	139	94	108	27	97	36.61	10.19	2.39	0	0
67	68	9	54	43	46	13	5	1	1	0	0	1	1	0	18.9	4.48	8.05	0.42	8.8	182	13.4	3488.33	168.667	30697.3	19.1667	433.333	140	4.6	7.6	103	441	22	58.7	1.4	30	1.6	102	92	43	53	15	96	35.56	10.2	7.6	1	0
82	100	7	68	63	33	15	9	0	1	0	0	1	0	1	22	3.05	29.25	3.69	5.2	376	9.3	2980.49	41.2195	15498.5	7.92683	101.897	132	5.1	7.1	97	211	12	30.6	1.3	24	1.4	92	97	47	63	16	91	37.06	10.2	3.18	1	1
70	82.75	2	48	41	35	13	9	0	0	0	1	0	0	0	18.6	3.69	13.93	1.89	8	246	11.1	1813.11	58.963	14504.9	7.37037	130.159	138	3.6	8.8	102	138	12	37.1	1.2	17	0.9	71	114	67	82	17	96	36.72	10.25	3.26	0	0
92	107.9	8	45	56	39	15	6	0	0	0	0	0	0	1	14.1	2.27	11.76	0.98	8.5	64	8.4	768	102	6528	12	65.3061	142	5.8	8.1	111	167	15	32	2.3	35	1.9	113	116	78	86	16	99	36.44	10.29	2.33	1	0
74	80	10	38	37	32	15	11	0	1	0	1	0	0	1	7.4	3.65	5.04	1.46	10.6	130	9.4	448.767	36.5918	4756.93	3.45205	89.0411	139	4	7.6	98	394	23	37	1.3	23	1.6	68	112	51	69	27	98	36.78	10.37	2.47	0	0
80	46.8	4	62	43	34	13	11	0	1	1	0	0	1	0	6.6	2.37	5.81	0.71	4.9	156	7.6	1276.56	40.0972	6255.16	8.1831	219.718	139	4.5	7.9	104	269	13	25.7	1.1	47	1.6	47	149	64	89	13	97	36.67	10.4	4.7	0	0
50	112.967	7	56	30	32	15	4	1	1	0	1	0	0	0	8.5	3.05	8.49	1.41	9.8	199	9.2	1198.23	59.0085	11742.7	6.02128	141.135	137	4.2	7.7	98	234	14	27.3	1.3	26	1.5	86	89	50	62	16	100	37.22	10.4	5.13	0	0
83	83.41	5	37	39	24	15	9	0	1	0	1	0	0	1	15.1	3.24	14.41	0.14	2	170	10.3	17497.9	205.857	34995.7	102.929	1214.29	141	2.8	8.5	93	321	19	22	1.6	60	1.6	99	124	71	81	18	85	36.61	10.43	2.44	0	0
83	85.7	1	19	20	17	14	9	1	0	0	0	1	1	0	16.5	3.98	10.03	1.12	8.2	207	9.4	1853.76	73.4339	15200.8	8.95536	184.821	141	4.4	8.7	101	138	11	72.5	1.3	14	0.7	78	180	75	106	20	93	36.5	10.46	2.14	0	0
92	71	8	51	42	39	15	12	0	1	0	1	0	0	0	10.6	4.14	8.58	1.54	5	189	12.2	1053	27.8571	5265	5.57143	122.727	157	3.6	9.1	119	155	17	28.5	1.4	53	1.1	94	91	47	57	20	93	36.78	10.48	6.9	1	0
62	69.5	5	50	29	37	9	6	1	0	0	0	0	0	0	6.8	4.18	5.26	1.13	9.2	87	12.6	404.973	42.8248	3725.76	4.65487	76.9912	141	3.1	9.8	103	118	18	29.3	1.1	5	0.4	113	147	89	104	23	100	36.89	10.48	4.46	0	0
90	78.4	1	18	28	13	15	5	1	0	0	0	0	0	0	6.5	4.42	3.65	1.21	10	125	13.5	377.066	30.1653	3770.66	3.01653	103.306	140	3	9.3	97	100	20	28.4	1.1	11	0.8	57	169	80	101	15	93	37.11	10.49	4.75	0	0
58	62.5	3	46	37	35	7	5	0	0	0	0	0	1	0	16.8	5.09	11.43	2.86	14.2	165	13.9	659.423	56.7503	9363.81	3.9965	57.6923	141	4	9.8	96	82	15	27.9	1.1	17	0.5	76	157	101	111	20	97	36.61	10.51	9.19	0	0
64	62.6	1	24	30	23	15	5	0	0	0	0	0	0	0	15.9	3.09	13.41	1.46	5.5	463	7.9	4252.62	50.5171	23389.4	9.18493	317.123	138	5.1	8.3	106	133	10	27.5	1.3	7	0.7	76	81	54	64	24	98	36.44	10.52	2.31	0	0
60	84.6	7	72	34	32	14	4	1	1	0	0	0	1	0	50.4	3.53	2.48	0.44	6	213	9	1200.55	33.8182	7203.27	5.63636	484.091	134	3.8	7.4	102	118	24	31.1	1.3	34	2.1	104	87	58	63	32	98	36.67	10.52	3.35	0	0
80	92	7	53	55	49	15	6	0	1	0	1	0	0	1	13.1	2.43	11.42	0.32	7.4	199	7.3	7101.81	264.087	52553.4	35.6875	621.875	131	5	8.8	95	149	14	23.6	1.2	51	3.5	109	127	57	71	22	97	36.67	10.54	10.61	1	1
80	108	8	43	45	43	15	4	1	0	0	0	0	0	1	21.9	4.53	21.46	0.22	0	177	13.9	17265.5	0	0	97.5455	804.545	135	4.8	8	96	209	17	25.8	1.2	31	0.9	108	103	70	77	18	95	36.61	10.6	10.69	1	1
76	89	4	24	27	20	15	8	0	1	0	0	0	1	0	7.5	4.36	5.72	1.18	7.1	243	10.1	1177.93	34.4169	8363.32	4.84746	205.932	131	3.5	8.5	89	130	17	27	1.2	14	1.1	82	94	66	76	20	100	36.5	10.6	1.41	0	0
81	45.3	8	51	55	46	14	10	0	0	0	0	0	0	1	5.2	2.76	4.88	0.12	1.4	403	7.5	16388.7	56.9333	22944.1	40.6667	3358.33	138	5.1	8.5	101	138	15	26.7	0.9	22	0.7	113	142	57	77	31	100	36.61	10.6	8.14	1	1
75	56	8	84	69	52	13	4	0	0	1	1	0	0	1	23.5	4.34	14.06	0.38	3.8	187	12.8	6919	140.6	26292.2	37	492.105	136	4	7.7	103	120	20	29	1.4	17	0.8	109	181	72	91	22	98	37.44	10.61	1.91	0	0
69	106.6	4	27	18	21	15	4	0	0	0	1	0	0	0	3.9	4.19	3.32	0.31	5	127	13.7	1360.13	53.5484	6800.65	10.7097	409.677	141	4	8.6	102	186	15	30.2	1	12	0.7	111	177	96	118	26	96	37.17	10.62	1.78	0	0
62	93.1	7	26	25	31	15	5	0	0	0	1	1	1	0	3.9	2.84	2.48	0.99	9.8	57	8.2	142.788	24.5495	1399.32	2.50505	57.5758	142	3.6	9.1	89	65	11	33.3	1.6	12	0.6	69	120	68	80	16	98	36.67	10.63	7.51	0	0
63	84.6	3	42	28	26	15	4	0	0	0	0	0	1	1	19.5	4.17	11.69	0.63	3.3	489	13	9073.67	61.2333	29943.1	18.5556	776.19	133	4.1	7.3	93	174	15	47.3	1.2	18	1	91	118	72	85	28	92	36.17	10.64	7.55	0	0
58	58.3	6	42	28	37	15	5	0	0	0	1	0	1	1	3.4	2.04	2.41	0.88	3	140	6	383.409	8.21591	1150.23	2.73864	159.091	143	3.6	7.2	106	151	7	26.9	1.1	17	0.9	54	104	69	81	14	100	37.33	10.66	3.65	0	0
64	98.2	6	39	40	37	14	3	1	0	0	1	0	0	0	16.2	3.75	14.41	0.66	6.1	240	10.8	5240	133.183	31964	21.8333	363.636	138	4.3	8.4	100	125	14	25.9	1.1	14	0.6	116	99	61	72	20	93	36.83	10.66	5.73	0	0
62	84.3	1	27	26	40	13	3	0	0	0	0	0	0	0	8.3	3.67	5.01	2.26	8.4	162	10.9	359.124	18.6212	3016.64	2.21681	71.6814	146	3.7	9.2	108	78	13	25.4	1.3	16	0.8	63	139	82	100	15	100	36.89	10.67	1.8	0	0
61	58	1	10	22	15	15	4	1	0	0	0	0	0	0	4.9	3.51	4.53	2.48	10	243	11.3	443.867	18.2661	4438.67	1.82661	97.9839	139	4.1	9	106	159	12	25.1	1	5	0.5	66	102	62	75	20	93	37.06	10.68	10.07	0	0
70	96	7	49	42	28	15	6	1	1	0	0	0	0	0	116.1	3.36	97.52	2.32	4	234	10.1	9836.07	168.138	39344.3	42.0345	100.862	138	3.7	7.2	107	258	20	29.1	1.2	35	2.5	103	118	62	77	23	94	36.56	10.7	3.61	0	0
74	112.4	5	34	42	37	15	8	0	0	0	0	0	1	1	15.5	2.7	12.17	1.85	7	158	8.1	1039.38	46.0486	7275.69	6.57838	85.4054	137	5.4	8.4	103	129	10	32	1.6	27	1.3	99	103	52	65	14	100	36.72	10.7	2.2	0	0
75	114	3	66	36	40	15	5	1	1	0	0	0	0	1	18.8	4.18	17.67	0.75	2	152	11.6	3581.12	47.12	7162.24	23.56	202.667	131	3.6	7.3	99	154	20	33.3	1.5	18	1.3	80	134	79	94	22	93	37.67	10.71	2.08	0	0
68	73.5	6	37	25	37	15	3	1	0	0	0	0	0	0	2.8	4.2	2.24	0.22	2	187	12.8	1904	20.3636	3808	10.1818	850	132	3.1	7.6	100	150	10	27.8	1.2	13	0.5	117	112	72	83	18	100	36.89	10.72	1.52	0	0
65	78.5	13	57	43	37	14	7	0	1	0	0	0	0	0	12	3.89	10.56	1.32	0	48	11.5	384	0	0	8	36.3636	140	3.1	7.2	98	163	22	99.7	1.3	23	1	118	104	57	67	21	92	37.78	10.73	2.93	0	0
72	97.95	6	36	29	25	14	5	1	1	0	0	0	1	0	16.2	2.76	12.9	1.9	6.4	102	8.3	692.526	43.4526	4432.17	6.78947	53.6842	141	5.1	8.1	113	110	8	29.1	1.4	25	0.9	86	123	71	85	14	100	36.94	10.73	2.31	0	0
81	55.9	6	53	42	27	13	10	0	0	0	0	1	1	1	8.7	3.64	10.31	0.32	7.8	134	11.2	4317.31	251.306	33675	32.2188	418.75	142	3.8	8.9	102	155	15	150	1.3	50	1.5	68	118	69	86	20	100	36.39	10.76	3.67	0	0
62	86.55	6	82	61	43	3	5	1	0	0	0	0	1	0	22.3	3.06	16.97	3.78	4.7	135	9.4	606.071	21.1003	2848.54	4.48942	35.7143	141	4	7.2	109	96	9	29.3	1.4	12	0.7	87	109	53	66	14	100	35.28	10.77	1.09	0	0
78	75.8	3	36	35	26	15	9	0	1	0	0	0	0	1	24.8	2.96	21.71	1.64	4.8	164	8.6	2171	63.5415	10420.8	13.2378	100	143	4.4	8.1	113	117	13	26.7	1.3	59	1.3	64	146	38	64	25	99	37.22	10.79	1.25	0	0
88	59.5	1	39	36	29	14	11	0	1	0	1	0	1	1	12.7	3.66	14.71	1.72	8	174	10.7	1488.1	68.4186	11904.8	8.55233	101.163	142	4.3	8.9	102	121	13	27.7	1.4	30	0.9	69	124	60	79	14	100	36.44	10.82	6.13	1	0
50	79.95	2	22	22	18	14	4	1	0	0	0	0	1	0	5.9	4.63	17.51	2.88	0	176	13.4	1070.06	0	0	6.07986	61.1111	138	3.8	9.2	100	109	15	48.4	1	12	0.8	65	89	45	55	14	96	36.67	10.82	4.89	0	0
82	105	9	42	45	37	11	9	0	1	0	1	1	1	1	8.6	4.09	4.14	1.86	25.8	121	9.8	269.323	57.4258	6948.52	2.22581	65.0538	140	5.1	9.5	97	118	10	25.1	1.2	28	1.7	63	118	91	100	21	100	36.5	10.83	5.97	0	0
85	115.8	3	46	53	38	15	6	1	0	0	0	0	1	0	8.8	3.01	9.38	1.22	6	176	8.4	1353.18	46.1311	8119.08	7.68852	144.262	137	4.4	7.8	103	128	13	26.3	1.4	12	0.9	68	126	63	79	25	96	35.56	10.84	7.09	0	0
59	97	10	48	41	37	15	6	1	1	0	0	0	0	1	9.9	2.32	8.07	0.72	9.9	89	8.4	997.542	110.963	9875.66	11.2083	123.611	136	4.2	6.9	99	43	17	36.1	2.6	10	1.2	118	78	58	66	27	92	37.33	10.84	3.1	0	0
76	93	6	32	36	29	15	9	0	0	0	0	1	1	1	12	3.37	10.58	0.54	5.8	139	10.5	2723.37	113.637	15795.5	19.5926	257.407	136	4.5	7.9	105	88	13	29.7	1.4	22	1.4	74	119	66	81	18	100	36.39	10.85	1.28	0	0
59	86.5	6	40	37	32	15	3	1	0	0	0	0	0	0	18.3	3.95	9.99	1.22	6.8	171	12.5	1400.24	55.682	9521.62	8.18852	140.164	138	4.4	8.1	102	164	18	28.8	1.1	17	0.6	111	112	65	81	21	99	37	10.87	3.88	0	0
90	54	9	51	43	34	15	6	0	0	0	1	0	0	1	7.5	3.25	6.9	0.53	1	130	10.5	1692.45	13.0189	1692.45	13.0189	245.283	142	3.5	7.7	105	116	10	38.6	1.2	13	0.5	89	117	84	92	13	96	37.94	10.88	10.02	1	0
64	59	0	19	23	25	15	3	1	0	0	1	0	1	0	9.4	3.48	5.14	0.59	10	176	11.3	1533.29	87.1186	15332.9	8.71186	298.305	140	3.8	8.5	105	102	10	26.9	1	12	0.5	81	129	82	98	23	93	36.94	10.89	4.02	0	0
61	102	2	42	28	27	13	4	1	1	0	0	0	0	1	5.2	2.02	3.74	0.58	13	239	8.3	1541.14	83.8276	20034.8	6.44828	412.069	139	3.7	7.8	104	94	11	31.5	1.3	7	0.6	87	125	81	90	15	100	36.44	10.9	11.08	1	1
90	64.5	5	36	38	37	15	6	0	1	0	0	1	1	0	11.8	2.27	9.79	1.06	2	71	6.7	655.745	18.4717	1311.49	9.23585	66.9811	135	4.8	7.8	107	94	14	29.1	1.4	29	0.8	73	111	72	84	12	100	36.28	10.92	1.24	0	0
81	89.4	6	37	34	28	14	8	1	0	1	0	1	1	0	10.4	3	7.66	1.82	4.4	139	8.6	585.022	18.5187	2574.1	4.20879	76.3736	141	5.2	7.8	109	109	10	32.4	1.5	17	1	82	122	52	67	15	100	36.94	10.93	2.31	0	0
70	92.8667	7	47	37	27	15	4	1	1	0	1	0	0	0	36.4	4.81	33.49	0.36	6	274	12.3	25489.6	558.167	152938	93.0278	761.111	140	3.6	8.2	102	162	19	61.5	1.1	29	0.7	70	102	66	79	20	100	37.44	10.95	10.92	1	1
82	98.35	8	33	46	35	15	9	1	1	0	0	1	1	0	7.5	3.42	5.25	1.73	4	115	10.2	348.988	12.1387	1395.95	3.03468	66.474	139	3.8	8.37	105	187	12	33.8	1.4	21	0.9	80	141	48	73	10	91	36.94	10.96	1.16	0	0
91	55.8	3	48	33	34	14	7	0	1	0	0	0	0	1	11.7	2.99	10.54	0.51	4.4	128	9.6	2645.33	90.9333	11639.5	20.6667	250.98	143	4.4	8.2	106	141	11	37.81	1.5	23	0.5	102	107	71	84	26	95	37.17	10.96	1.62	0	0
79	93.4	1	36	37	45	15	6	0	0	0	1	0	0	0	10.8	3.74	5.66	1.23	15	339	11.9	1559.95	69.0244	23399.3	4.60163	275.61	136	4.5	8.6	98	86	17	34.6	1.4	18	1	123	115	63	78	34	98	36.78	10.96	7.16	0	0
55	84.6	18	101	70	52	12	6	0	1	0	0	0	0	0	17.3	2.85	11	1.05	8	71	10.4	743.81	83.8095	5950.48	10.4762	67.619	151	4.1	9.8	125	150	9	28.7	2.5	40	1	117	150	107	114	40	93	36.89	10.96	8.1	1	1
70	44.2	6	41	33	29	14	13	0	0	0	0	1	1	0	18	3.03	16.3	0.53	5.3	60	9	1845.28	163	9780	30.7547	113.208	147	4.4	8.5	115	245	18	25.1	1.1	71	2.2	79	179	42	79	15	91	36.5	11	3.29	0	0
88	74.4	5	43	37	25	15	10	0	1	0	0	0	0	0	9.4	3.75	13.65	0.82	10.8	233	7.9	3878.6	179.78	41888.9	16.6463	284.146	141	4.1	8.7	104	91	18	28	1.1	35	1.9	84	161	76	97	20	100	36.78	11	3.77	0	0
92	75.45	5	49	37	21	15	14	0	1	0	1	0	0	1	8.8	3.32	9.53	0.41	6	207	7	4811.49	139.463	28868.9	23.2439	504.878	135	3.2	8.8	97	140	17	65.2	1.3	67	2	58	107	31	43	16	100	36.67	11.02	8.04	1	1
63	74.2	1	28	23	26	15	3	0	0	0	1	0	0	0	13.8	4.34	10.68	1.91	7.5	294	11.8	1643.94	41.9372	12329.5	5.59162	153.927	138	3.8	8.4	103	91	13	126.2	1.1	5	0.3	94	121	73	85	19	93	36.83	11.03	5.01	0	0
77	64.15	7	66	56	33	14	13	0	1	1	0	0	0	0	13.3	2.36	14.72	0.25	6.7	177	7.3	10421.8	394.496	69825.8	58.88	708	143	5.1	8.7	102	70	14	29.9	1.2	76	3.1	109	89	57	68	23	90	36.72	11.04	2.3	1	1
81	55.45	6	39	50	31	14	10	0	0	0	0	1	1	1	248.6	3.07	7.46	238.66	0	127	8.4	3.96975	0	0	0.0312579	0.532138	136	6.5	8.3	108	133	13	31.6	1.4	17	1	80	112	46	64	17	100	36.56	11.04	1.48	0	0
71	69	4	45	47	34	13	7	0	1	1	0	1	1	1	21.3	3.31	10.5	1.4	9.4	128	8.6	960	70.5	9024	7.5	91.4286	134	5.8	9.5	104	120	16	139.3	2.1	45	3.1	68	166	50	84	23	94	37.72	11.06	4.27	0	0
67	71.7	4	55	32	33	9	5	0	0	0	0	0	1	1	9.6	4.22	7.86	0.52	11.4	124	13.6	1874.31	172.315	21367.1	15.1154	238.462	129	3.1	7.2	90	150	12	22.6	1.1	8	0.6	135	158	100	117	31	95	38.44	11.09	7.73	0	0
74	102	7	38	55	37	7	4	1	1	0	0	0	1	1	18.2	3.71	13.57	3.72	3.4	192	12	700.387	12.4027	2381.32	3.64785	51.6129	136	5.3	8.37	109	138	9	30.9	1.5	12	1	83	124	71	86	16	100	36.94	11.09	1.07	0	0
70	109	13	60	51	40	11	9	0	1	0	0	1	1	1	16.8	4.23	15.33	0.67	3.9	166	12.9	3798.18	89.2343	14812.9	22.8806	247.761	138	4.2	8	104	346	15	87.8	1.6	22	1.5	75	89	43	57	22	89	36.39	11.1	1.65	0	0
76	92.85	9	59	57	32	15	6	1	0	1	1	1	1	0	29	3.97	18.33	2.64	9.4	225	11.9	1562.22	65.2659	14684.8	6.94318	85.2273	141	3.7	8.4	105	372	21	29.2	1.1	28	1.2	75	154	66	91	28	100	36.94	11.1	4.99	0	0
79	44.8	10	77	61	44	15	8	0	1	1	1	0	0	1	30.1	3.48	28.43	0.5	3	150	10.4	8529	170.58	25587	56.86	300	156	3.3	6	123	108	19	42.5	2.1	94	3.1	84	102	65	78	17	100	36.11	11.11	11.18	0	1
81	69.35	10	90	59	44	6	10	1	1	0	1	0	0	1	12.9	2.95	27.16	0.88	2	105	9.8	3240.68	61.7273	6481.36	30.8636	119.318	150	3.8	8.3	118	243	17	27.2	1.1	128	4.2	112	146	123	127	38	93	36.39	11.12	5.27	0	0
86	46.2	4	43	33	32	14	8	0	0	0	1	0	1	1	11.5	2.63	13.47	0.95	5.4	198	8	2807.43	76.5663	15160.1	14.1789	208.421	140	4.3	8.4	103	118	10	33.1	1.1	19	0.7	91	101	58	67	20	96	36.72	11.17	10.24	1	0
87	65.25	9	46	48	37	15	11	0	0	1	0	0	1	1	11.2	2.53	8.59	2.02	2.4	110	7.1	467.772	10.2059	1122.65	4.25248	54.4554	136	4.9	8.3	113	98	12	31.8	1.7	27	1.1	73	109	47	61	18	100	36.94	11.17	4.04	0	0
89	99.9	7	49	42	23	14	11	0	0	0	0	0	1	1	19.4	2.67	16.53	0.38	4.7	115	7.5	5002.5	204.45	23511.8	43.5	302.632	137	1.7	7.8	97	150	22	41	4.7	71	2.2	93	103	67	79	25	96	36.83	11.31	4.43	0	0
56	90	1	36	27	32	15	3	1	1	0	0	0	0	0	12.7	2.5	9.72	1.35	4	332	7.7	2390.4	28.8	9561.6	7.2	245.926	136	4.2	9.6	99	111	16	42.9	1.1	14	0.8	80	93	59	65	12	96	36.72	11.33	4.87	0	0
82	54.3667	9	37	49	42	14	10	0	1	0	1	1	1	0	15.8	2.86	28.15	0.62	3.9	146	8.3	6628.87	177.073	25852.6	45.4032	235.484	139	4.9	8.6	106	208	18	150	1.2	108	3.3	84	122	59	75	22	90	36.44	11.34	5.29	0	0
73	106.4	7	51	39	35	15	6	1	0	0	0	0	1	1	18.6	2.73	14.51	1.98	7.6	185	8.9	1355.73	55.6949	10303.6	7.32828	93.4343	136	4.7	9.3	104	127	15	42.6	1.9	17	0.9	80	99	47	57	8	100	36.67	11.39	7.36	0	0
66	124.5	4	24	18	37	14	5	1	0	0	0	0	1	0	7.6	4.65	6.95	0.5	1.2	171	13.1	2376.9	16.68	2852.28	13.9	342	134	3.8	8.3	90	179	17	29.1	1.1	22	1.1	80	103	79	87	18	96	36.89	11.42	11.36	0	0
61	60	12	56	45	44	10	10	0	0	1	1	0	0	0	1.3	3.23	2.44	0.28	1	93	10	810.429	8.71429	810.429	8.71429	332.143	140	4	7.6	100	67	16	25.1	1.2	11	0.6	99	130	57	77	23	96	37.33	11.43	3.73	1	0
67	101.4	10	61	47	34	15	10	0	1	0	0	0	1	0	10.2	2.7	5.7	1.98	11.9	106	8.7	305.152	34.2576	3631.3	2.87879	53.5354	144	5.4	8.5	117	179	14	30.3	1.2	73	3.5	72	114	100	106	28	95	36.94	11.44	7.53	0	0
68	111.9	12	53	45	31	15	6	0	1	1	0	1	1	1	29.5	3.2	25	2.08	5.3	229	10.6	2752.4	63.7019	14587.7	12.0192	110.096	146	3	8.7	108	272	21	25.9	1.5	14	1.2	87	109	64	78	14	100	37.11	11.45	8.96	1	1
62	122.4	5	27	23	27	15	5	0	0	0	0	0	0	0	11.3	3.21	8.32	1.37	9.7	152	10.7	923.095	58.908	8954.02	6.07299	110.949	134	4.3	8.3	94	165	9	26.4	1.6	15	0.8	82	107	71	83	27	92	36.44	11.46	1.43	0	0
80	46.2333	1	31	45	38	15	7	1	0	0	1	0	0	0	15.2	3.15	7.52	8.27	14	211	10.3	191.865	12.7304	2686.1	0.909311	25.5139	142	3.9	7.6	107	87	14	25	1	18	0.7	79	166	68	92	23	100	38.11	11.47	1.97	0	0
73	90.4	2	34	38	29	15	10	0	1	1	0	0	0	0	10.9	4.39	8.85	2.19	9.3	323	12.3	1305.27	37.5822	12139	4.0411	147.489	141	3.6	9.7	96	182	15	31.9	1.1	22	1.4	89	140	58	78	26	100	36.67	11.5	2.44	0	0
90	69.3	4	65	54	29	13	6	0	0	1	0	0	0	1	27.3	3.13	44.36	0.49	1.2	330	9.1	29875.1	108.637	35850.1	90.5306	673.469	137	4.1	8.3	98	81	11	31.5	1.4	10	0.5	172	101	77	86	20	96	36.44	11.54	7.77	1	1
72	114.3	6	32	49	29	15	7	1	0	0	0	0	1	1	15.6	2.84	11.1	3.75	2.2	149	8.5	441.04	6.512	970.288	2.96	39.7333	145	4.5	7.7	120	147	6	34.6	1.6	11	0.6	87	89	64	73	13	100	37.06	11.57	3.27	0	0
93	66.2	5	33	38	23	14	9	0	1	0	1	0	0	1	13.1	4.44	12.03	0.37	4.8	157	13.8	5104.62	156.065	24502.2	32.5135	424.324	128	4.2	8.1	94	98	17	31.1	2.6	31	1.5	107	125	85	98	22	94	36.56	11.63	9.76	0	0
70	87.2	4	27	41	35	14	9	0	1	0	0	0	1	1	17.1	2.48	13.86	1.79	5.8	146	7.8	1130.48	44.9095	6556.79	7.74302	81.5642	133	5.7	8.6	107	118	12	31.3	1.5	12	1.3	72	130	64	84	16	100	36.44	11.64	5.53	0	0
73	72.2	4	40	30	23	15	5	0	0	0	0	0	1	0	8	2.31	5.41	1.93	6.4	117	7.4	327.964	17.9399	2098.97	2.80311	60.6218	137	4.8	8.4	109	81	8	30.5	1.5	11	0.7	71	98	60	73	10	100	34.61	11.65	2.22	0	0
70	58.8	2	22	30	27	14	6	0	1	0	0	0	1	1	11.9	2.8	8.69	2.01	9.6	254	9.4	1098.14	41.5045	10542.1	4.32338	126.368	132	4.5	9.8	99	98	17	28.3	1	12	0.9	115	179	93	117	16	94	37.28	11.66	2.89	0	0
91	71.5	4	33	31	38	15	8	1	0	0	1	0	0	1	5.7	2.41	3.51	1.37	11.6	238	7.9	609.766	29.7197	7073.29	2.56204	173.723	142	3.3	8.1	108	88	11	29	1.4	26	0.9	87	133	67	83	19	99	37.17	11.67	5.39	1	0
66	98.35	4	43	33	33	14	3	0	1	0	0	0	0	0	15.8	4.23	9.92	1.75	8.4	191	12.7	1082.7	47.616	9094.66	5.66857	109.143	141	6.2	8	108	160	16	23.3	1.1	19	1.2	99	123	75	83	31	98	36.61	11.67	4.61	0	0
91	77.5	1	35	32	22	15	7	1	0	0	1	0	0	0	9.9	3.85	8.04	0.68	7.4	332	11.1	3925.41	87.4941	29048	11.8235	488.235	140	3.7	8.3	104	97	11	33	1.9	25	1.1	47	142	89	100	19	96	36.44	11.69	2.92	0	0
70	45.2	5	44	48	36	15	6	0	0	0	0	0	0	1	21	2.86	5.41	1.01	10.9	350	9.7	1874.75	58.3851	20434.8	5.35644	346.535	129	4.5	8.1	99	136	10	29.9	1.6	11	0.4	112	126	79	91	22	86	36.83	11.7	5.61	0	0
70	75.3	4	30	25	29	14	6	1	0	0	0	0	0	0	6.1	3.29	8.73	0.58	6.8	172	10.1	2588.9	102.352	17604.5	15.0517	296.552	138	4.4	8	105	131	9	37.81	1.5	13	0.7	105	99	54	67	18	95	37.83	11.71	1.68	0	0
67	144.3	1	24	24	23	15	5	0	0	0	1	0	1	0	8.5	4.89	6.24	1.12	6.6	269	13.3	1498.71	36.7714	9891.51	5.57143	240.179	145	4.9	8.6	98	85	14	150	1.5	21	1.1	92	137	65	83	28	97	36.89	11.71	1.8	0	0
75	120.15	9	79	60	46	6	7	1	1	0	0	1	1	0	10.8	3.53	9.01	1.16	3.3	146	11	1134.02	25.6319	3742.26	7.76724	125.862	137	3.7	8.5	103	136	10	25.2	1.4	23	1.1	80	124	66	83	19	100	35.72	11.73	6.17	0	0
91	63.8	12	52	48	44	15	11	1	0	0	1	1	1	0	19.4	2.72	16.98	0.72	7	172	8.3	4056.33	165.083	28394.3	23.5833	238.889	138	4.2	8	99	250	19	33.8	1.5	33	3.4	85	104	65	74	14	92	36.39	11.77	3.75	0	0
72	44.9	2	39	35	31	14	5	0	0	0	1	0	0	1	8.3	2.61	5.62	1.5	8.7	202	8.6	756.827	32.596	6584.39	3.74667	134.667	138	3.7	7.3	110	134	15	30.7	1	14	0.6	112	143	87	99	24	99	36.78	11.79	5.39	0	0
72	120.9	1	23	28	32	14	6	1	1	0	0	1	0	0	9.7	4.69	6.8	1.37	11.3	240	13.9	1191.24	56.0876	13461	4.9635	175.182	145	3.6	9.2	103	116	15	44.2	1.3	16	1	83	114	76	89	18	94	36.89	11.8	4.57	0	0
75	57.7	8	39	49	24	15	14	0	1	0	0	0	0	0	16.9	4.2	7.35	0.32	2	237	11.5	5443.59	45.9375	10887.2	22.9688	740.625	136	3	8.1	100	86	12	46.3	1.4	18	1.5	84	92	52	61	16	92	37.06	11.81	3.57	0	0
66	138.5	4	39	31	26	15	7	1	0	0	0	0	1	1	13.3	4.03	9.65	2.83	3.8	173	11	589.912	12.9576	2241.66	3.40989	61.1307	136	4.8	7.9	102	103	11	33.3	1.4	8	0.8	87	121	80	93	18	100	36.83	11.83	1.45	0	0
77	79.9	1	25	38	32	15	4	0	0	0	0	0	1	0	23.1	3.5	19.12	1.84	7.2	208	10.6	2161.39	74.8174	15562	10.3913	113.043	137	4.1	8.9	108	87	11	30.1	1.2	16	0.9	82	119	66	78	14	100	36.39	11.83	5.32	0	0
62	85	10	72	54	39	15	7	1	1	0	0	1	1	0	19.2	4.39	16.91	0.91	5.9	190	11.4	3530.66	109.636	20830.9	18.5824	208.791	135	5.6	8.2	103	294	19	49.1	2.9	48	2.1	112	158	75	94	21	100	39.06	11.84	6.84	0	0
57	88.3	3	32	25	22	15	6	1	0	0	0	1	1	0	14.8	3.13	8.72	4.7	5.5	141	9.9	261.6	10.2043	1438.8	1.85532	30	137	4.7	9.1	103	101	17	29.8	1.7	9	0.8	97	99	68	76	14	100	36.44	11.86	3.54	0	0
82	68.7	1	30	32	36	14	9	0	0	0	0	1	1	0	11	2.9	17.37	1	1.6	298	9	5176.26	27.792	8282.02	17.37	298	141	3.7	7.1	106	106	19	24.6	1.2	23	0.9	117	113	89	97	25	92	36.78	11.86	1.65	0	0
69	68.95	8	42	34	27	14	7	1	1	1	0	1	1	0	14.8	2.81	11.25	2.81	3	136	8.4	544.484	12.0107	1633.45	4.00356	48.3986	135	5.1	7.6	106	135	14	29.1	1.4	17	1	72	133	61	77	10	100	36.89	11.86	1.23	0	0
63	71	4	41	31	18	15	8	0	1	1	1	0	0	0	11.3	3	9.42	0.94	6.6	278	9.1	2785.91	66.1404	18387	10.0213	295.745	142	4.5	9.1	104	145	17	30.8	1.1	45	1.5	91	212	78	113	16	87	35.94	11.9	8.99	0	0
87	77.1	9	92	68	49	10	9	0	1	0	1	0	1	0	28	4.97	7.56	1.14	8.4	258	13.8	1710.95	55.7053	14372	6.63158	226.316	135	6.8	8.8	97	116	22	28.5	1.2	83	2.2	70	106	41	61	20	90	37.11	11.92	3.63	0	0
59	77.8	1	49	31	38	15	8	0	0	1	1	0	0	1	16.5	4.16	7.83	0.32	12.2	260	13.2	6361.88	298.519	77614.9	24.4688	812.5	141	4	8.8	103	111	16	29.8	1.5	12	0.9	149	104	66	77	39	93	37.17	11.93	1.22	0	0
88	63.3	2	52	46	27	15	13	0	0	0	0	1	1	0	12.4	2.48	10.12	1.7	3.8	190	8	1131.06	22.6212	4298.02	5.95294	111.765	142	4	8.1	107	211	11	81.3	1.3	53	1.4	64	154	77	99	22	91	36.89	11.95	2.55	0	0
87	57.7	1	41	35	34	15	5	1	0	1	0	0	0	0	8.3	3.86	6.76	2.31	9.7	343	11.2	1003.76	28.3861	9736.45	2.92641	148.485	136	4.2	11.1	96	126	15	26	1	20	0.9	81	133	61	80	17	93	36.33	11.95	1.39	0	0
84	97.25	4	24	41	32	15	9	0	1	0	1	0	0	1	8.7	3.08	7.67	0.38	6.2	301	8.4	6075.45	125.142	37667.8	20.1842	792.105	142	4.7	8.9	103	169	16	30.3	2.2	60	1.4	66	130	74	91	17	100	36.56	11.97	12.18	1	1
73	89	7	96	74	51	7	14	0	1	1	0	0	0	1	0.8	3.53	0.43	0.26	11	69	10.5	114.115	18.1923	1255.27	1.65385	265.385	136	3.7	8.9	101	180	12	19.6	1.3	42	1.4	105	140	59	81	22	96	38.33	11.97	1.01	0	0
77	48.1	8	46	34	32	15	5	0	0	0	0	0	0	1	11	4.27	13.31	0.73	4.5	196	11.9	3573.64	82.0479	16081.4	18.2329	268.493	139	3.6	8.4	95	238	22	119.9	2.2	25	1.4	86	140	99	111	24	96	36.61	11.98	4.45	0	0
72	73.3	15	66	60	39	9	9	0	1	1	1	1	1	0	8.7	3.77	8.02	0.41	2.5	96	10.9	1877.85	48.9024	4694.63	19.561	234.146	133	4.4	8.2	97	417	15	29.6	1.1	39	3	74	91	55	67	24	99	36.11	12	6.43	0	0
56	78.6	4	32	18	27	15	8	0	0	0	1	0	0	0	5.1	3.05	4.85	0.58	8.3	43	7.6	359.569	69.4052	2984.42	8.36207	74.1379	141	4.2	8.6	104	156	11	25.6	1.1	10	0.6	91	93	58	66	21	93	36.94	12	4.86	0	0
79	83.3	5	55	45	32	15	4	1	1	0	0	0	0	0	17.4	5.05	20.63	2.02	7.7	404	15.2	4126	78.6391	31770.2	10.2129	200	124	5.1	10.5	81	162	16	27.5	1	18	1	114	151	59	80	23	96	37	12.03	1.59	0	0
76	76.0333	5	66	62	53	15	6	0	0	0	0	0	1	1	16.1	3.37	9.03	1.71	4	343	10.1	1811.28	21.1228	7245.12	5.2807	200.585	143	4.1	8.7	109	91	10	30.3	1.2	16	0.6	102	98	59	68	18	91	37.11	12.07	7.01	0	0
67	82	5	43	33	22	14	5	1	0	0	0	0	1	1	24.5	2.82	17.48	5.73	2.2	172	8.1	524.705	6.71134	1154.35	3.05061	30.0175	137	4.6	8	107	114	15	26.5	1.2	22	0.6	84	101	67	74	15	100	36.5	12.1	1.5	0	0
71	67.3	8	57	52	38	15	10	0	0	0	1	1	1	1	12.7	2.48	13.12	1.62	10.2	206	8.1	1668.35	82.6074	17017.1	8.09877	127.16	134	4.4	7.5	99	134	16	32.3	1.2	25	3.7	88	105	51	62	14	100	36.56	12.1	3.23	0	0
82	59.4	8	56	45	36	12	6	1	1	1	1	0	0	1	10.4	4.23	7.65	1.57	10.7	222	12	1081.72	52.1369	11574.4	4.87261	141.401	136	4.4	9.5	85	127	11	41.4	3.5	22	1.2	100	115	54	67	17	94	36.56	12.11	2.09	0	0
72	100.1	10	32	35	22	15	9	0	0	0	0	0	1	1	13.4	2.46	10.57	1.53	7.2	113	6.9	780.66	49.7412	5620.75	6.9085	73.8562	142	4.3	8	110	102	12	25.8	1.6	35	1.9	95	148	82	102	13	100	36.72	12.13	5.98	0	0
64	62.2	10	60	36	32	14	7	1	1	0	1	0	0	0	7.1	3.02	6.04	0.71	5	84	9.7	714.592	42.5352	3572.96	8.50704	118.31	134	3.1	8.9	90	137	25	39.1	10.8	16	1.5	99	115	51	71	16	95	36.44	12.14	12.2	1	1
92	55.1	3	30	34	36	15	7	0	0	0	0	0	0	1	17.7	3.66	15.92	0.38	6.6	204	11.6	8546.53	276.505	56407.1	41.8947	536.842	146	3.9	8.8	114	125	12	28	1.1	24	0.6	91	173	100	121	20	99	37.06	12.19	11.16	1	0
61	118.3	0	20	28	22	15	6	1	0	0	0	0	0	0	11.5	4.84	10.91	0.26	1.4	281	13.7	11791.2	58.7462	16507.7	41.9615	1080.77	138	5.5	8.9	100	334	11	27.7	1.1	18	0.7	108	156	78	90	30	100	36.94	12.19	2.21	0	0
80	53.1	6	32	44	34	15	6	0	0	0	1	1	1	1	24.2	4.73	16.21	2.95	4.3	204	12.8	1120.96	23.6281	4820.14	5.49492	69.1525	140	4.6	8.2	106	132	11	90.4	1.2	26	1.1	76	110	48	67	18	100	36.72	12.21	1.89	0	0
65	141.9	3	41	27	42	15	6	1	1	0	0	0	1	1	11.1	4.14	5.6	0.9	12	197	11.6	1225.78	74.6667	14709.3	6.22222	218.889	137	4.3	8.5	98	175	15	37.5	2.1	27	1.6	121	196	142	155	31	97	37.06	12.21	5.31	0	0
62	98.4	15	95	77	51	3	6	1	1	0	0	1	1	0	19.9	4.5	16.13	1.84	8.7	215	15	1884.76	76.2668	16397.4	8.7663	116.848	135	4.2	7.6	101	291	15	80.9	1.1	19	1.1	73	101	61	72	23	96	36.67	12.23	9.11	0	0
58	61.8	15	86	74	40	5	5	1	1	0	1	0	0	1	26.1	1.78	22.53	1.59	7	141	7.9	1997.94	99.1887	13985.6	14.1698	88.6792	131	3.3	8.7	86	130	17	42.4	2.3	47	0.8	103	115	68	82	25	95	36.56	12.29	3.62	1	0
81	59.2	4	65	53	44	15	9	0	1	0	1	0	0	1	22.3	4.29	19.43	0.7	8.2	264	11.2	7327.89	227.609	60088.7	27.7571	377.143	144	4.7	8.7	94	124	14	44.4	4.5	60	2.7	79	96	59	70	32	93	36.39	12.32	12.28	1	1
68	109.9	8	48	37	30	14	9	0	1	1	0	1	1	0	9.5	3.62	5.69	2.04	8.9	157	10.9	437.907	24.824	3897.37	2.78922	76.9608	138	5.7	8.4	104	112	14	40.7	1.1	50	2.8	74	99	54	65	32	99	37.11	12.32	3.58	0	0
62	99.9	5	58	24	20	15	7	1	1	0	1	1	0	0	18.5	3.87	15.61	1.14	7.8	236	11.9	3231.54	106.805	25206	13.693	207.018	134	4.6	8.8	99	143	18	46.9	1.2	41	1.7	100	148	97	109	30	90	36.5	12.32	12.34	1	1
77	65	8	51	44	34	15	5	1	0	0	0	0	1	1	18.4	4.01	17.11	0.55	4	171	11.4	5319.65	124.436	21278.6	31.1091	310.909	136	4	9.8	96	148	11	21.3	1.4	30	1.1	38	180	12	46	10	98	36.72	12.36	9.17	1	1
58	88	1	24	12	18	15	4	1	0	0	1	0	0	0	16.6	3.3	14.5	0.29	5.5	252	10.5	12600	275	69300	50	868.966	139	3.8	9.1	104	116	12	29	1.1	8	0.6	93	115	65	76	17	94	36.67	12.36	2.58	0	0
60	104.6	7	50	34	23	13	3	0	1	0	0	0	0	1	7.4	4.02	5.33	1.4	8.9	199	11.5	757.621	33.8836	6742.83	3.80714	142.143	139	5.4	8.3	103	118	12	29.2	1	17	0.8	95	101	61	69	23	93	36.61	12.43	4.13	0	0
56	147	1	33	18	27	15	3	0	0	0	0	0	0	0	7.6	3.77	5.32	1.26	10.2	210	9.8	886.667	43.0667	9044	4.22222	166.667	132	4.7	8.3	98	98	13	26.4	1.1	15	0.6	88	113	68	79	18	97	36.61	12.43	3.53	0	0
79	100.7	4	28	43	27	15	11	0	0	0	0	0	1	1	2.5	3.02	0.03	2.4	1	76	9.2	0.95	0.0125	0.95	0.0125	31.6667	141	4.5	7.8	106	119	15	43.6	1.3	33	1.9	80	121	53	68	17	100	36.44	12.46	6.16	0	0
88	60.05	8	50	46	38	15	14	0	1	0	1	1	0	0	6.7	2.97	14.46	0.56	7.2	294	8.7	7591.5	185.914	54658.8	25.8214	525	141	4	9.8	113	140	11	27.2	1.2	44	2	101	122	57	73	16	100	36.61	12.46	2.9	0	0
71	87.55	7	24	28	33	14	6	0	0	0	0	0	1	1	9.3	4.29	8.47	1.23	11.6	50	10.5	344.309	79.8797	3993.98	6.88618	40.6504	142	3.4	8.2	93	103	15	39.1	1.7	17	0.9	92	109	77	89	27	99	37.33	12.49	4.29	0	0
72	115.267	6	60	54	37	11	17	0	0	1	0	0	1	1	5.7	2.74	5.02	0.36	5.6	174	9.3	2426.33	78.0889	13587.5	13.9444	483.333	136	4.9	9	94	126	18	25.2	1.3	34	5.2	113	133	89	96	19	94	36.94	12.6	1.96	0	0
46	113.3	10	51	40	30	15	5	0	1	0	0	1	1	0	27.4	2.9	21.92	3.01	7	164	9	1194.31	50.9767	8360.19	7.28239	54.485	143	2.9	8.1	106	229	15	28.1	1.6	14	1.2	112	140	98	111	30	91	37.83	12.68	11.96	1	1
60	144	3	26	37	26	15	6	0	0	0	0	1	1	0	17.8	3.52	15.08	1.69	4.7	127	11.1	1133.23	41.9385	5326.18	8.92308	75.1479	140	6.1	8	104	119	11	28.5	1.4	23	1.5	70	109	71	83	8	100	36.39	12.68	1.79	0	0
73	88.7	10	96	80	48	3	7	0	1	0	0	0	1	1	13.1	2.91	11.53	1.32	7.7	193	8.6	1685.83	67.2583	12980.9	8.73485	146.212	135	3.4	6.9	100	223	15	31.5	1.4	28	1.3	78	137	71	90	16	100	38.5	12.7	4.98	0	0
76	83.6	7	52	36	28	14	7	0	1	1	1	0	0	0	33.8	2.56	31.71	1.87	8	127	9	2153.57	135.658	17228.5	16.9572	67.9144	136	4.7	7.9	107	144	14	41.8	1.5	30	1.8	83	99	53	64	32	94	36.28	12.73	3.62	0	0
69	94	10	37	39	29	15	5	1	0	0	0	1	1	1	16.9	4.58	11.8	4.31	8.8	136	16	372.343	24.0928	3276.62	2.73782	31.5545	140	3.3	8.2	101	291	21	32.6	1	13	0.5	107	113	81	89	26	90	2.72	12.74	11.78	0	0
68	50.7	3	40	47	39	15	10	1	0	0	0	0	1	0	14.3	4.7	16.9	0.55	6.4	376	8	11553.5	196.655	73942.1	30.7273	683.636	139	4.1	9.3	108	92	9	36.3	1.4	9	0.5	94	105	66	78	20	99	37	12.74	2.96	0	0
86	53	2	44	46	38	14	13	0	1	1	0	0	1	1	11.9	2.58	8.5	1.13	5	326	6.4	2452.21	37.6106	12261.1	7.52212	288.496	141	4	7.8	100	137	13	21.4	1.4	15	1.1	113	140	86	99	33	100	36.72	12.75	1.05	0	0
76	103.2	6	58	34	27	15	9	0	0	0	1	1	1	1	10.6	2.94	8.33	0.49	11	141	9	2397	187	26367	17	287.755	130	4.1	8.7	87	154	21	37	1.1	14	3.7	125	82	66	70	19	100	37.72	12.76	3.01	0	0
50	73.7	5	57	20	33	14	4	0	1	0	1	0	0	0	11.6	3.16	4.69	1.47	14.7	142	10.4	453.048	46.9	6659.8	3.19048	96.5986	141	3.7	9.6	99	107	21	33.4	1.1	19	1.1	137	146	111	119	35	97	37.11	12.77	3.66	0	0
74	91	3	33	29	16	15	9	0	1	0	0	0	0	1	6.7	2.73	10.06	0.73	8.6	131	8.3	1805.29	118.515	15525.5	13.7808	179.452	139	3.6	8.2	101	179	14	67.1	1.3	41	1.5	68	119	72	82	18	98	36.56	12.79	2.93	0	0
82	76	13	75	73	45	15	9	0	1	0	1	1	1	1	23.9	3.43	21.51	0.72	5	389	10.2	11621.4	149.375	58106.9	29.875	540.278	136	4.9	8.7	101	204	23	41.4	9.4	112	5.1	60	55	28	36	16	100	36.44	12.79	6.74	0	0
67	103.25	5	21	34	37	15	5	1	0	0	0	0	1	1	10.8	4.19	8.02	2.15	0.8	128	11.7	477.47	2.98419	381.976	3.73023	59.5349	135	4.2	8.37	108	129	13	36.7	1.4	12	0.7	90	109	57	68	18	98	36.5	12.79	1.14	0	0
69	75	3	34	32	24	15	4	0	0	0	1	0	0	0	13.5	4.22	12.56	0.35	3.3	262	11.8	9402.06	118.423	31026.8	35.8857	748.571	141	4.5	9.4	92	130	16	26.6	1	17	0.6	99	116	63	75	20	81	37.11	12.8	6.06	0	0
63	75.5	8	51	34	52	14	5	0	1	0	0	0	1	0	8.4	2.31	6.03	1.52	8.3	152	6.7	603	32.927	5004.9	3.96711	100	146	4.2	8	111	149	14	33.9	1.2	53	1.9	107	135	79	92	27	95	36.61	12.8	2.58	0	0
86	69	9	69	58	42	15	11	0	1	0	0	0	0	0	19	3.22	16.15	0.47	5.5	190	9.3	6528.72	188.989	35908	34.3617	404.255	146	6.2	8.8	106	109	13	24.1	1.2	53	3.1	86	200	99	127	21	94	36.67	12.82	3.84	0	0
75	106.68	7	60	62	31	13	9	0	1	1	1	0	1	1	9	4.2	6.57	0.72	17.9	323	11.6	2947.38	163.338	52758	9.125	448.611	142	5.9	8.7	95	108	33	36.6	5.9	100	4.7	61	95	70	75	18	92	36.67	12.83	6.2	0	0
73	115.05	6	52	33	22	15	10	0	1	0	0	1	0	1	15	3.4	13.05	1.05	5	86	10.4	1068.86	62.1429	5344.29	12.4286	81.9048	139	4.9	9	97	261	22	69.5	1.2	102	4.4	98	113	53	68	26	95	37.5	12.84	3.85	0	0
68	74.3	6	67	41	34	14	6	0	1	0	0	0	1	1	10.8	4.57	16.89	0.38	6.9	259	10.5	11511.9	306.687	79431.9	44.4474	681.579	145	4.7	9.6	103	175	18	27.7	1.2	34	1.6	98	137	50	75	19	97	36.94	12.84	7.92	0	0
81	51.75	8	63	45	39	15	5	1	1	1	0	0	0	0	41.4	3.07	43.3	1.35	1	152	9.5	4875.26	32.0741	4875.26	32.0741	112.593	136	4.8	6.5	102	79	23	23.9	1.3	59	2.7	83	105	78	86	14	99	36.78	12.85	3.85	0	0
77	107.45	6	31	49	37	14	7	0	1	0	0	1	1	1	20.9	2.22	20.06	0.84	0	145	7.2	3462.74	0	0	23.881	172.619	140	5.1	7.8	106	104	7	24.9	1.7	18	0.7	74	91	52	61	15	100	36.56	12.86	5.24	0	0
76	52.4	5	32	34	34	15	5	1	0	1	0	0	0	1	6.2	3.13	2.59	3.24	4.7	57	7.7	45.5648	3.7571	214.155	0.799383	17.5926	142	4.2	9.6	113	136	12	42	1.7	14	0.9	87	132	72	85	16	100	36.39	12.87	2.42	0	0
72	57.2	11	92	48	38	6	6	0	0	1	0	0	0	0	2.5	3.78	1.58	0.73	6	145	11.4	313.836	12.9863	1883.01	2.16438	198.63	135	6.6	8.3	100	319	12	45.5	1.5	19	1.1	66	106	55	68	15	97	36.72	12.88	5.67	0	0
91	57.7	5	74	51	44	12	6	0	0	0	1	0	0	1	8.1	3.43	7.37	0.16	7	204	10.4	9396.75	322.438	65777.2	46.0625	1275	138	4	9	96	161	15	57.3	1.1	27	0.8	99	132	76	90	17	89	37.22	12.93	3.97	0	0
83	95.6667	6	65	47	45	15	6	1	0	0	1	0	0	0	3.9	3.92	6.05	0.06	1	94	11.9	9478.33	100.833	9478.33	100.833	1566.67	135	4.5	6.7	103	85	18	37.81	1	14	0.3	97	138	90	105	18	100	36.78	12.93	2.07	1	0
71	46.8	7	28	41	38	15	10	1	0	0	1	0	0	0	11.3	3.02	9.28	0.29	6.3	240	9.7	7680	201.6	48384	32	827.586	140	3.7	9	100	124	18	27.3	1.1	5	0.3	92	100	65	73	33	100	37.56	12.94	5.04	1	0
77	85.1	4	25	31	29	15	7	0	1	0	0	0	1	1	15.5	5.13	11.34	1.42	11.6	163	14.3	1301.7	92.6366	15099.8	7.98592	114.789	140	4	9.1	97	97	12	32.8	1.2	16	0.8	83	131	56	67	24	91	36.72	12.94	9.29	1	0
57	86.5	1	36	19	29	15	2	1	1	0	0	0	0	0	7.8	4.85	10.49	2.22	8	211	13.8	997.023	37.8018	7976.18	4.72523	95.045	137	4.1	9.9	94	144	14	23.9	1.1	29	1.2	99	173	113	126	25	95	36.78	12.95	11.86	0	0
79	70.2	1	46	38	35	15	6	1	0	1	1	1	1	0	13.4	3.26	8.47	1.08	5.8	177	9.7	1388.14	45.487	8051.21	7.84259	163.889	135	5.9	7.9	103	115	15	27.7	1.1	20	0.9	89	55	34	38	19	98	36.78	12.95	1.35	0	0
77	89.6667	2	28	43	27	15	7	0	0	0	0	0	1	0	8.5	5.04	4.53	1.41	9.9	203	14.6	652.191	31.8064	6456.7	3.21277	143.972	138	4.2	8.3	102	103	11	37.81	1.5	30	1.2	82	93	63	73	19	94	36.33	12.95	4.15	0	0
79	106.2	4	41	30	30	15	7	0	0	0	0	0	1	1	10.5	2.93	6.93	2.8	4.6	133	8	329.175	11.385	1514.2	2.475	47.5	140	5.2	8.5	106	138	8	38.5	1.6	16	0.8	80	78	51	60	44	100	36.39	13	2.11	0	0
75	88.45	7	56	54	31	14	13	0	1	1	0	1	1	0	5.9	2.63	5.35	0.23	4.2	256	7.8	5954.78	97.6957	25010.1	23.2609	1113.04	137	4.3	8.5	97	130	15	24.5	1.4	45	1.7	63	115	51	68	25	88	36.67	13	5.21	0	0
59	96.6	7	27	32	27	15	4	1	0	0	0	1	1	1	25.9	4.53	20.59	1.98	10.4	138	13.8	1435.06	108.149	14924.6	10.399	69.697	135	4.4	8.37	104	126	14	31.4	1.3	25	1	80	108	61	72	13	100	37.22	13	1.09	0	0
76	112.9	12	110	61	46	14	10	0	1	0	1	1	1	1	17.4	4.49	15.66	0.7	3	255	11.7	5704.71	67.1143	17114.1	22.3714	364.286	132	5.5	7.9	96	74	22	49	6.5	69	2.4	112	66	54	57	30	93	36.67	13.06	12.99	1	1
57	118	7	43	22	30	15	6	1	0	0	1	0	1	0	5	3.93	4.65	0.2	3	42	12.7	976.5	69.75	2929.5	23.25	210	150	4.4	7.5	110	173	6	28.5	2.2	30	0.6	72	140	82	99	24	95	37.56	13.07	5.19	0	0
80	35.1	3	40	27	37	15	4	1	0	0	1	0	0	0	13.7	3.71	13.17	0.11	2.1	293	11	35080.1	251.427	73668.2	119.727	2663.64	134	3.5	8.4	94	235	16	26	1	16	0.7	88	122	65	77	32	96	36.94	13.07	1.25	0	0
80	78	4	29	38	28	15	12	0	1	1	0	0	0	1	5	3.5	7.64	0.25	4	77	11.4	2353.12	122.24	9412.48	30.56	308	118	3.6	8.9	82	74	13	43	1.2	12	0.8	75	180	96	118	18	96	36.89	13.08	3.49	1	0
47	132.15	6	76	47	38	15	3	1	0	0	0	1	1	0	33.9	3.32	29.49	4.07	1	277	9.9	2007.06	7.2457	2007.06	7.2457	68.059	137	4	9	104	192	15	26.6	1.4	19	0.7	89	117	61	75	15	100	36.72	13.09	5.23	0	0
74	64.8	13	80	55	34	15	7	0	1	0	0	1	1	1	21.1	4.31	5.52	0.43	3	171	13	2195.16	38.5116	6585.49	12.8372	397.674	129	7.1	8.2	94	397	20	150	2.5	35	1.3	117	75	59	63	28	100	37.56	13.09	6.89	0	0
78	75.9	3	50	36	34	15	9	0	1	0	0	0	1	1	9	2.99	14.74	0.16	7	240	8.5	22110	644.875	154770	92.125	1500	136	4.3	8.1	104	241	14	37.8	3.1	61	1.9	74	110	66	79	15	94	36.5	13.23	1.24	0	0
64	60.15	6	59	44	38	15	10	1	1	1	1	0	0	0	21.7	3.38	20.18	0.22	4	397	9.9	36415.7	366.909	145663	91.7273	1804.55	138	3.4	7.3	109	88	17	43.9	1.5	18	1.1	114	73	44	51	28	93	36.33	13.26	3.32	0	0
66	84.3	6	61	42	35	10	4	0	0	0	0	0	0	0	9.1	3.73	4.92	2.38	7.1	243	11.1	502.336	14.6773	3566.59	2.06723	102.101	165	3.6	8.7	129	111	12	30.1	2.8	19	0.7	102	145	83	101	21	100	37.11	13.46	4.72	0	0
81	78.7	10	59	45	40	15	10	0	1	0	1	0	0	0	12.1	4.01	10.79	0.32	4	38	12.6	1281.31	134.875	5125.25	33.7188	118.75	141	3.6	8	107	246	17	29.8	1.5	70	2.5	75	101	70	80	22	91	36.72	13.48	8.92	1	0
74	55.1	1	27	39	22	15	10	0	0	1	1	0	0	0	17	3.76	14.86	1.05	5.3	375	10.5	5307.14	75.0076	28127.9	14.1524	357.143	138	4.3	9.6	99	123	11	26.3	1.2	11	0.5	123	141	88	105	26	93	36.44	13.5	5.3	0	0
74	65.85	6	38	32	31	15	10	0	1	0	0	0	0	0	7.8	3.59	11.02	2.65	9.5	376	10.1	1563.59	39.5057	14854.1	4.15849	141.887	144	4.6	9.1	111	140	12	28.9	1.1	22	1.4	84	166	63	87	28	95	37.17	13.53	7.45	0	0
64	56.6	9	55	39	51	12	5	1	0	0	0	0	0	0	8.1	4.67	12.38	1.48	11.1	241	14.5	2015.93	92.85	22376.8	8.36486	162.838	134	4.7	8.5	97	198	10	31	1.1	10	0.6	108	115	67	78	31	92	36.67	13.54	8.51	0	0
81	84.2	2	46	50	29	15	9	0	1	0	1	0	1	1	16.5	3.83	15.11	0.65	2.7	269	10.7	6253.22	62.7646	16883.7	23.2462	413.846	133	6.2	8.8	101	194	19	34.9	1.2	20	1.2	81	127	48	68	22	93	36.5	13.56	1.62	0	0
83	84.5	8	30	42	35	14	10	0	1	0	0	0	1	1	18.9	2.55	14.68	2.79	4.1	97	8.2	510.38	21.5728	2092.56	5.26165	34.767	135	4	7.9	114	167	14	34.9	1.9	27	1.3	77	123	67	84	13	99	36.56	13.58	7.34	0	0
80	90.8	2	30	30	30	14	8	1	1	1	0	1	0	1	7	2.35	5.12	0.53	15	194	6.8	1874.11	144.906	28111.7	9.66038	366.038	141	4	8.6	102	142	14	38.4	1.2	41	1	92	127	88	100	23	96	36.5	13.59	5.47	0	0
63	59.2	5	36	30	29	11	10	0	0	0	0	1	0	0	9.9	3.63	5.86	2.62	9.9	253	8	565.87	22.1427	5602.12	2.23664	96.5649	145	4.9	9.1	109	68	16	24.9	1.2	31	3.6	84	135	83	95	19	100	37.67	13.63	3.11	0	0
79	102.4	9	42	39	44	15	8	0	1	0	1	1	1	1	11.8	4.29	10.69	0.24	6.6	227	14.1	10111	293.975	66732.3	44.5417	945.833	149	3.6	7.8	104	172	15	150	1.4	31	2.2	76	112	50	68	26	100	36.33	13.69	11.72	1	0
77	94	4	48	39	28	15	11	0	1	1	0	1	0	1	7.3	2.76	6.06	0.58	4	173	8.8	1807.55	41.7931	7230.21	10.4483	298.276	129	3.7	9.2	87	125	19	65.7	1.3	84	4.1	89	111	69	81	16	99	36.67	13.73	7.04	0	0
78	88.2	5	39	44	26	14	7	0	1	0	0	1	1	0	10	2.85	7.26	1.8	5	139	8.2	560.633	20.1667	2803.17	4.03333	77.2222	138	4.4	7.9	106	127	9	27.1	1.2	31	1	72	115	43	59	15	99	36.44	13.75	6.09	0	0
60	73.9	5	42	23	26	15	3	0	0	0	0	0	0	1	10.2	2.77	8.41	0.66	4.8	177	8.2	2255.41	61.1636	10826	12.7424	268.182	135	5.1	8.5	100	119	11	39.7	1.4	14	0.9	81	88	43	55	16	100	36.78	13.78	2.05	0	0
67	57	4	39	37	32	15	11	0	0	0	1	0	0	0	25.7	4.32	15.08	2.06	8.6	462	13	3382.02	62.9553	29085.4	7.32039	224.272	132	4.6	8.9	95	122	13	30.2	1.5	18	0.9	84	110	74	84	18	93	36.78	13.8	1.74	0	0
87	81.4	6	67	52	35	9	9	0	1	0	1	0	0	1	8.8	2.6	8.3	0.16	3.6	169	8.1	8766.88	186.75	31560.8	51.875	1056.25	146	4.8	8.7	111	173	18	28.1	1.3	77	2.4	69	122	82	94	24	97	36.56	13.8	1.06	0	0
55	52	10	68	55	26	14	11	0	1	0	1	0	0	0	9.8	1.71	8.65	0.72	9	48	6.2	576.667	108.125	5190	12.0139	66.6667	138	4.2	7.2	108	73	16	112.9	2.6	52	1.5	85	105	48	40	17	99	36.39	13.81	3.05	0	0
82	96.6	12	91	81	56	3	11	0	0	0	0	1	1	0	24.1	3.3	15.67	6.75	4	287	8.6	666.265	9.28593	2665.06	2.32148	42.5185	140	4.5	8.3	99	122	11	24.1	1.3	18	0.9	86	73	41	52	3	99	35.72	13.81	3.09	0	0
76	75.15	5	43	38	30	15	11	0	0	0	0	0	1	0	2.4	2.55	1.75	0.53	1	118	7.3	389.623	3.30189	389.623	3.30189	222.642	136	4.3	8	112	137	7	58.5	2.2	14	1	75	97	53	67	18	100	36.89	13.81	1.24	0	0
88	114.8	5	48	41	29	15	10	0	1	0	1	0	0	1	36.1	4.01	9.2	1.89	4	234	11.3	1139.05	19.4709	4556.19	4.86772	123.81	149	4.7	8.3	107	115	19	31.9	1.4	48	2.5	72	109	65	72	20	96	37.28	13.82	4.83	0	0
80	79.2	7	45	51	39	15	9	0	1	0	0	0	1	0	9.8	3.37	9.62	2.34	4	131	10.3	538.556	16.4444	2154.22	4.11111	55.9829	136	5.3	8	102	292	17	27.7	1.1	37	1.6	60	158	64	89	24	100	36.5	13.83	3.67	0	0
48	86.5	12	84	73	48	3	7	0	1	1	1	0	0	0	10	2.3	9.2	0.4	0	96	6.9	2208	0	0	23	240	143	4.1	9.6	109	110	11	20.6	1.4	33	1.8	80	107	88	94	19	92	37.17	13.85	13.94	1	1
83	71.4	8	41	34	33	14	8	0	1	1	0	1	1	1	12.5	2.39	10.22	1.93	1.6	76	6.6	402.446	8.47254	643.913	5.29534	39.3782	134	5.3	8	109	109	5	56.5	1.8	11	0.6	92	101	48	62	17	100	36.44	13.85	4.18	0	0
85	77.1	4	39	41	46	14	7	1	0	1	0	0	1	1	11.5	2.55	9.93	0.8	4.9	95	8.1	1179.19	60.8212	5778.02	12.4125	118.75	136	4.1	8.4	110	107	7	51.9	1.8	15	0.7	86	113	49	68	10	85	36.61	13.85	1.2	0	0
91	47	3	51	41	36	13	9	0	0	1	1	1	0	1	5.8	3.44	4.29	0.85	11	129	10.2	651.071	55.5176	7161.78	5.04706	151.765	145	3.8	8.4	112	117	14	30.3	1.1	48	1	80	99	45	59	22	100	36.67	13.86	5.26	0	0
62	67.2	11	62	43	17	15	6	0	1	0	1	0	0	0	12.6	3.52	19.6	3.11	5	33	10.4	207.974	31.5113	1039.87	6.30225	10.6109	132	4	7.3	98	112	13	33.7	1.3	66	3.6	93	120	68	83	24	92	36.78	13.87	7.62	0	0
65	55	3	57	33	26	15	10	0	1	0	0	1	1	0	9.1	2.84	6.92	1.38	7	287	8.6	1439.16	35.1014	10074.1	5.01449	207.971	134	4.1	8.4	92	201	18	26.6	1	48	1.5	102	99	65	72	15	97	36.67	13.9	13.9	0	0
71	89.25	6	33	34	34	14	9	0	1	0	0	0	1	1	11.1	2.97	7.51	2.72	4.5	128	9	353.412	12.4246	1590.35	2.76103	47.0588	141	4.7	7.7	114	129	6	27.4	1.2	27	1.4	80	119	55	73	15	100	36.39	13.91	5.48	0	0
72	74.9	5	43	34	24	15	6	0	1	0	1	0	0	1	11.2	4.33	9.18	1.57	2	151	11.6	882.917	11.6943	1765.83	5.84713	96.1783	133	4.4	8.6	94	173	19	28.1	3.3	60	1.7	80	110	76	79	13	91	36.39	13.92	3.05	0	0
69	159	6	73	44	36	15	9	0	1	0	1	1	1	1	4.2	3	12.04	0.58	5.7	119	8.6	2470.28	118.324	14080.6	20.7586	205.172	141	4.6	8	100	82	26	32.9	1.4	111	12	88	102	64	76	20	92	36.44	13.93	6	1	1
74	94.2	2	56	35	22	15	9	0	1	0	0	1	1	0	13.8	3.47	11.28	1.78	4.8	250	9.7	1584.27	30.418	7604.49	6.33708	140.449	157	4	8.1	119	310	18	42.4	1.1	53	1.5	73	100	68	77	18	98	36.94	13.96	2.36	0	0
91	67.5	5	53	39	40	14	9	1	1	1	0	1	1	1	32.9	3.75	10.14	2.63	8.4	197	11.9	759.536	32.3863	6380.1	3.85551	74.9049	144	3.5	9	103	134	18	28.3	2.2	19	1.2	88	170	60	92	21	100	37.06	13.96	2.13	0	0
87	77	2	48	35	31	15	11	0	1	1	0	1	0	1	12.6	2.5	9.2	1.23	13.9	350	6.4	2617.89	103.967	36388.6	7.47967	284.553	137	5.4	8.3	96	124	15	30.9	1.6	80	1.5	67	135	50	71	32	95	36.61	14.02	1.02	0	0
73	159	8	70	70	43	3	7	0	0	0	1	0	1	0	22.4	2.64	17.51	2.7	5.6	182	8.5	1180.3	36.317	6609.7	6.48519	67.4074	136	4.8	8.5	108	120	10	26.7	1.5	15	1	80	103	70	82	9	100	36.56	14.04	2.09	0	0
78	54.5	3	31	51	38	15	6	0	0	0	0	0	0	1	22.1	3.14	17.84	2.37	3.9	159	8.2	1196.86	29.357	4667.76	7.52743	67.0886	137	4.6	7.7	100	93	10	26.2	1.3	18	1.2	85	103	55	69	14	100	36.56	14.04	2	0	0
74	68.45	3	27	37	21	15	4	1	0	0	1	0	0	0	21.8	4.06	19.78	0.6	3.4	306	11.7	10087.8	112.087	34298.5	32.9667	510	144	4.6	10.3	105	209	14	26.1	1.1	33	0.9	68	110	56	73	21	95	37	14.1	8.94	0	0
68	114.2	3	15	32	28	15	6	0	1	0	0	0	1	1	10.6	3.21	6.52	2.48	7.2	252	7.6	662.516	18.929	4770.12	2.62903	101.613	142	4.4	9	100	100	12	35.5	1.3	11	0.7	54	142	71	91	9	99	37.22	14.11	6.15	0	0
72	67.5	10	76	70	52	15	5	0	1	1	1	0	0	1	13.9	3.18	13.21	0.42	2	214	10.4	6730.81	62.9048	13461.6	31.4524	509.524	142	5	7.8	109	168	19	27.6	1	38	1.4	77	128	93	101	21	100	35.39	14.13	7.17	0	0
79	115.3	4	42	41	35	15	6	1	1	0	0	0	0	0	31.3	3.3	14.65	0.72	5.7	291	10.2	5921.04	115.979	33749.9	20.3472	404.167	132	3.3	8.2	101	303	15	26.3	1.3	27	0.7	107	160	60	87	14	100	37.39	14.16	3.27	0	0
56	60	6	47	34	38	14	8	0	0	0	1	0	0	0	4.1	2.94	2.87	0.3	2	143	8.9	1368.03	19.1333	2736.07	9.56667	476.667	130	3.9	7.5	98	88	13	43.7	1.9	3	0.3	105	111	73	80	23	98	37.17	14.16	12.95	0	0
92	82.5667	3	61	38	34	13	10	0	1	0	1	0	0	1	12.3	3.23	14.37	0.56	5.7	254	9.9	6517.82	146.266	37151.6	25.6607	453.571	128	5	8.9	89	353	24	27.9	1.1	53	1.7	94	147	46	70	23	98	37.89	14.17	8.18	0	0
84	90.8	11	73	48	41	9	10	0	1	0	0	0	0	1	21.8	2.61	8.42	0.42	12	265	8.1	5312.62	240.571	63751.4	20.0476	630.952	135	4.3	7.8	100	100	20	36.2	1.1	62	3.3	90	92	48	59	35	93	36.72	14.26	3.56	0	0
81	125.1	5	64	56	40	13	10	0	1	0	1	0	1	1	47.6	3.15	42.77	0.91	5	226	9.7	10622	235	53110	47	248.352	143	3	8.2	104	277	21	29.4	1.5	46	1.8	123	149	123	132	30	99	37.94	14.42	4.43	0	0
73	103.3	6	49	47	27	13	11	0	1	0	0	0	1	0	15.9	4.8	13.27	0.88	5.8	107	14.6	1613.51	87.4614	9358.37	15.0795	121.591	143	4.2	7.3	114	165	22	23.1	1	99	3.2	85	86	49	58	21	95	36.44	14.46	5.28	0	0
75	42.6	3	35	34	32	14	8	1	0	1	1	0	0	1	7.2	3.07	7.11	0.28	3.3	122	8.8	3097.93	83.7964	10223.2	25.3929	435.714	140	4	9.1	93	98	8	29	1.4	18	0.8	92	172	75	103	22	81	37.56	14.5	1.52	0	0
71	51.2	11	84	75	41	3	7	0	1	1	1	0	0	0	4.2	2.09	3.4	0.29	10	302	6.3	3540.69	117.241	35406.9	11.7241	1041.38	148	4	7.6	120	100	12	31	1.2	40	0.9	74	127	70	83	15	99	36.5	14.51	2.44	0	0
74	63.15	5	57	31	32	14	8	0	0	0	0	1	1	1	26.4	2.85	22.04	1.86	4.1	156	9.1	1848.52	48.5828	7578.92	11.8495	83.871	131	4.5	8.2	103	102	11	23.6	1.1	24	1.5	97	132	63	82	14	99	35.72	14.53	1.38	0	0
84	73.35	2	38	32	39	14	7	0	0	0	1	0	0	0	10.3	4.3	8.36	0.98	6.8	216	13.2	1842.61	58.0082	12529.8	8.53061	220.408	142	4	8.5	104	85	13	34.8	1.2	16	0.8	76	115	56	70	28	97	36.56	14.56	7.28	0	0
72	63.0333	4	51	31	29	15	8	0	1	0	0	0	1	0	4.2	4.42	4.44	0.3	4.6	149	12.6	2205.2	68.08	10143.9	14.8	496.667	140	4.3	8.7	105	191	20	34.1	1	24	1.6	123	143	65	83	26	99	36.56	14.6	8.4	0	0
67	89.4	11	72	54	44	15	5	1	1	0	1	1	1	0	26.4	2.65	22.48	1.54	4.3	603	7	8802.23	62.7688	37849.6	14.5974	391.558	139	5.2	7.7	105	87	19	35.9	2.4	21	1.6	102	159	55	82	24	100	37.06	14.75	5.88	0	0
86	70	6	33	47	33	13	10	0	1	0	0	0	1	1	19.3	3.3	15.93	2.26	3.6	107	9.3	754.208	25.3752	2715.15	7.04867	47.3451	136	4.9	8.2	111	60	12	46.7	1.6	23	1.4	72	119	51	69	16	100	36.44	14.76	11.34	0	0
83	81.3	7	28	47	40	14	6	0	1	1	0	0	1	1	8.8	2.84	5.87	2.38	3.9	148	8.6	365.025	9.61891	1423.6	2.46639	62.1849	142	4.1	8	107	110	13	41.4	1.6	20	0.9	82	106	62	74	15	100	36.78	14.77	2.35	0	0
77	90	15	68	55	44	8	5	1	1	1	0	0	0	0	6.8	4.47	6.12	0.34	4	111	14	1998	72	7992	18	326.471	141	3.8	9.2	101	99	17	32.7	1.9	34	1.6	93	105	61	71	25	89	37	14.81	2.92	0	0
73	77.8	5	40	47	38	15	9	0	1	0	1	0	0	0	11	4.45	4.14	0.73	8.6	157	11.8	890.384	48.7726	7657.3	5.67123	215.068	135	4.7	8.4	99	130	16	108.1	1.1	36	1.6	129	153	129	137	25	85	36.67	14.83	12.86	0	0
80	117.4	4	60	53	29	15	10	0	1	0	0	0	0	1	15	2.78	7.28	0.72	9.3	245	8.2	2477.22	94.0333	23038.2	10.1111	340.278	141	5.1	8.6	98	159	12	32.8	1.9	67	4.6	48	92	52	66	16	97	36.67	14.86	2.24	0	0
79	39.2	1	47	32	25	15	5	1	0	0	0	0	0	1	13.6	3.89	11.86	0.56	8	239	11.6	5061.68	169.429	40493.4	21.1786	426.786	134	5.4	8.8	93	332	18	23.1	1	23	0.7	89	134	59	75	18	96	36.5	14.87	1.92	0	0
69	185	6	34	29	19	15	9	0	1	0	0	0	0	1	17.6	2.91	10.74	4.27	5	264	8.3	664.019	12.5761	3320.09	2.51522	61.8267	132	5.8	8.9	97	231	19	22.2	1	65	3.7	66	155	99	115	21	99	37	14.91	1.64	0	0
72	113.5	8	55	46	30	15	10	0	1	1	0	0	1	1	14.9	2.89	27.3	0.99	2.4	319	7.9	8796.67	66.1818	21112	27.5758	322.222	135	4.2	8	99	103	13	26.1	1.3	50	2.4	56	135	67	87	6	99	36.39	14.92	6.39	0	0
85	98.5	4	35	46	31	15	9	0	1	0	0	0	1	0	11	2.82	9.59	0.48	5.4	86	9.2	1718.21	107.888	9278.33	19.9792	179.167	137	4.6	8.3	110	129	7	26.4	1.3	34	1.5	74	105	55	71	18	100	36.33	14.92	1.07	0	0
74	77.6	1	35	26	27	15	7	1	0	0	1	0	0	0	5	3.09	6.24	0.31	13	182	9.8	3663.48	261.677	47625.3	20.129	587.097	143	4.4	9	102	145	15	25.4	1.1	19	0.8	93	153	70	91	29	86	37	14.92	14.83	0	0
62	83.4	4	48	34	26	15	7	0	1	0	0	1	0	0	7.4	1.21	14.53	1.51	9.4	182	3.6	1751.3	90.4517	16462.2	9.62252	120.53	136	4.6	7.2	104	78	16	28.6	2.2	8	0.6	52	125	65	83	19	95	36.72	14.93	2.77	0	0
75	100.4	2	16	32	19	15	6	0	0	0	0	1	1	1	7	4.58	12.69	1.54	4.9	182	13.1	1499.73	40.3773	7348.66	8.24026	118.182	139	4.8	8.7	102	110	11	90.4	1.2	17	1.3	76	139	96	111	12	98	37	14.94	12.88	0	0
76	85	6	39	44	25	14	14	0	1	1	0	1	1	1	9.2	2.82	20.91	1.36	5.9	202	8.3	3105.75	90.7125	18323.9	15.375	148.529	136	4.9	9.1	101	154	15	48.6	1.3	48	2.1	71	139	121	129	21	100	37.17	14.96	10.49	0	0
72	86	6	54	36	25	15	5	1	1	0	0	0	0	0	10.3	2.78	5.53	0.58	6.2	109	7.8	1039.26	59.1138	6443.4	9.53448	187.931	134	4.5	8.3	97	96	13	28.5	1.3	28	1	105	120	79	90	15	95	36.83	14.97	11.17	0	0
70	85.3	4	38	30	28	15	10	1	1	1	1	0	0	1	10.3	3.99	8.76	1.03	2	46	13.6	391.223	17.0097	782.447	8.50485	44.6602	143	2.9	8	106	230	10	22.4	1.1	27	1	84	173	80	106	20	95	36.56	14.98	3.92	1	0
83	85	4	64	49	26	10	11	0	1	0	0	0	1	1	13.1	5.01	5.86	2.13	11.5	201	10.9	552.986	31.6385	6359.34	2.75117	94.3662	145	4.2	9.7	90	84	12	29.5	1.3	68	1.4	95	119	57	73	17	100	36.61	14.98	2.48	0	0
62	106.6	11	47	31	33	15	7	1	1	0	1	0	0	0	13.7	2.71	5.19	0.43	17	135	7.4	1629.42	205.186	27700.1	12.0698	313.953	128	4.4	8	94	150	11	21.4	1.5	41	1.3	109	92	55	67	23	99	37.17	15	9.22	0	0
56	73.55	12	53	46	32	15	4	0	1	0	0	1	0	1	11.3	2.51	15	1.69	7.7	151	8.4	1340.24	68.3432	10319.8	8.87574	89.3491	141	5.9	7	112	118	7	35.5	1.6	14	0.6	100	98	54	64	24	88	36.83	15.02	6.24	0	0
55	145	6	16	40	40	7	3	0	0	0	1	0	0	0	10.9	4.49	6.89	1.22	6.6	178	13.9	1005.26	37.2738	6634.73	5.64754	145.902	140	4.9	8.6	94	143	20	22.8	1	17	0.9	86	115	74	87	25	94	37.33	15.1	5.5	0	0
70	89.9	7	54	38	41	15	6	0	0	0	0	1	1	1	21.3	2.94	16.22	3.58	5.1	141	9.2	638.832	23.1067	3258.05	4.53073	39.3855	135	4.3	8	111	115	6	32.6	1.3	13	0.7	85	113	65	80	6	94	36.56	15.11	5.27	0	0
86	112.833	3	60	39	31	15	9	0	1	0	0	1	1	1	10.1	3.55	7.87	1.22	8.1	257	13.4	1657.86	52.2516	13428.7	6.45082	210.656	136	4.7	8.9	100	102	18	27.2	1.5	29	1.5	99	100	80	87	16	93	36.61	15.12	11.36	0	0
66	77.8	2	39	41	27	14	9	1	0	0	0	0	0	0	17	3.07	13.98	1.59	7.4	373	8	3279.58	65.0642	24268.9	8.79245	234.591	140	3.7	8.2	104	181	16	28.6	1.4	3	0.6	92	140	86	103	14	99	36.39	15.16	4.05	0	0
79	71	14	83	70	50	13	9	0	1	0	0	1	0	1	16.6	3.51	15.11	0.66	2	209	10.5	4784.83	45.7879	9569.67	22.8939	316.667	136	5.1	6.2	97	216	27	26.6	1.1	84	6.1	87	101	48	61	24	96	37.06	15.21	8.4	0	0
79	83.41	4	51	37	46	13	4	0	0	0	0	0	0	1	9.3	3.21	7.96	1.1	8	236	9.6	1707.78	57.8909	13662.3	7.23636	214.545	145	4.5	8.8	101	165	8	34.7	1	26	0.4	111	101	52	63	26	92	36.5	15.22	5.74	1	0
64	80.8	5	40	34	25	9	4	0	0	0	0	0	0	0	8	4.68	6.08	0.92	11	167	15.6	1103.65	72.6957	12140.2	6.6087	181.522	140	2.9	9.2	102	147	13	29.4	1.1	23	1	84	147	99	110	14	99	36.56	15.24	6.36	0	0
76	81.8	9	59	52	36	14	10	0	1	0	0	1	1	1	9	3.06	6.46	1.7	8.4	193	8.2	733.4	31.92	6160.56	3.8	113.529	149	6	9	122	132	18	25.8	1.3	123	9.5	104	148	80	94	41	100	36.67	15.31	2.38	0	0
83	114	6	46	48	29	15	11	0	1	0	1	0	1	1	7.1	2.84	5.02	1.05	12.6	263	9.2	1257.39	60.24	15843.1	4.78095	250.476	138	5.3	9	101	89	29	52.9	1.1	80	3.1	68	107	44	63	15	97	36.61	15.34	3.42	0	0
63	47.1	3	41	50	39	15	9	0	1	1	1	0	0	0	16.8	2.91	10.25	0.65	8	180	10	2838.46	126.154	22707.7	15.7692	276.923	135	3.4	7.8	102	110	14	59.4	1.1	16	0.6	130	145	88	105	37	94	37	15.4	1.68	1	0
48	94.95	5	27	22	23	13	1	1	0	0	0	0	0	0	11.2	2.99	8.18	2.3	3.4	123	10.1	437.452	12.0922	1487.34	3.55652	53.4783	138	4.6	8.3	101	96	10	33.8	1.3	7	0.5	70	159	77	97	11	100	36.5	15.44	7.29	0	0
62	118.2	9	73	28	42	15	9	0	0	0	1	0	0	0	6.5	3.16	3.85	1.8	6.9	63	9.6	134.75	14.7583	929.775	2.13889	35	136	3.9	7.6	107	103	16	38.4	1.4	12	1.5	52	87	56	63	22	97	30.22	15.45	9.73	0	0
64	86.95	12	32	39	37	15	6	0	0	0	0	0	0	0	9.1	2.98	8.1	0.55	4	45	10.6	662.727	58.9091	2650.91	14.7273	81.8182	134	4.1	8	105	114	8	34.5	1.7	13	0.5	64	138	75	91	23	93	36.78	15.46	6.41	0	0
63	87.1	8	51	37	35	14	5	0	0	0	1	1	1	0	25.9	3.99	24.25	2.62	7.1	254	13.4	2350.95	65.7156	16691.8	9.25573	96.9466	142	4.7	8.7	107	258	14	92.7	1.2	15	1.1	49	104	79	85	24	100	36.28	15.5	2.98	0	0
76	46.8	7	37	27	26	15	10	0	1	1	0	0	0	1	9.8	3.75	7.49	1.43	7.2	29	11.7	151.895	37.7119	1093.64	5.23776	20.2797	146	3.6	7.7	106	93	17	27.1	1.1	18	1.5	74	163	97	118	16	96	37.72	15.5	9.44	0	0
92	89.1	5	39	46	37	15	9	0	1	0	0	1	0	1	8.7	3.06	5.89	1.46	10.4	184	8.5	742.301	41.9562	7719.93	4.03425	126.027	149	3.5	8	108	109	16	31.7	2.5	58	1.7	88	85	45	54	21	100	37	15.57	6.7	0	0
89	48.1333	4	63	51	34	13	7	0	0	0	1	0	0	1	27.1	4.54	24.64	0.52	5.8	177	10.1	8387.08	274.831	48645	47.3846	340.385	132	3.8	8.7	93	119	13	28.8	1.5	30	0.6	93	130	63	84	25	98	36.44	15.58	2.59	0	0
84	81.2	7	55	40	28	14	7	1	1	1	1	0	0	0	13.8	2.99	12.18	0.44	7.3	164	8.8	4539.82	202.077	33140.7	27.6818	372.727	135	4.5	8.3	99	77	20	33.9	1.2	25	1.9	97	133	61	79	23	93	37.06	15.59	7.28	0	0
75	62.6	1	33	42	33	15	11	1	0	0	0	0	0	0	11.3	3.44	8.67	1.72	6.9	280	9.5	1411.4	34.7808	9738.63	5.0407	162.791	133	4.3	9	96	121	9	33	1.2	10	0.7	75	97	54	67	15	99	37.11	15.6	1.81	0	0
76	52	3	44	37	20	15	10	0	1	0	1	0	0	1	9.7	2.87	8.69	0.37	5.8	175	9.2	4110.14	136.222	23838.8	23.4865	472.973	133	4.4	8	95	117	13	33.8	1.1	27	1.9	94	99	86	91	12	90	36.72	15.65	4.23	0	0
63	104.5	6	49	36	27	13	6	0	0	0	1	0	1	0	20.4	4.32	15.11	1.45	6.2	170	13.4	1771.52	64.6083	10983.4	10.4207	117.241	141	5.1	8.8	102	128	16	28.3	1.2	21	1.2	99	88	62	72	20	97	36.89	15.68	13.08	0	0
72	70.2	0	25	26	19	15	4	1	0	1	1	0	0	0	13	3.28	24.07	0.9	3	552	9.2	14762.9	80.2333	44288.8	26.7444	613.333	134	5.3	9.2	100	104	13	32.4	1.1	17	0.9	91	135	99	110	20	95	37.11	15.7	5.68	0	0
49	119.5	13	40	40	21	15	4	0	0	0	0	0	1	1	12.4	2.72	9.34	2.09	1.4	90	9.1	402.201	6.25646	563.081	4.4689	43.0622	136	7	9.7	98	95	14	33	1.6	32	9	76	114	69	82	16	100	37.06	15.7	2.16	0	0
64	60.65	3	35	29	39	14	6	1	0	0	0	0	1	0	8.4	2.32	5.44	2.39	2.5	121	7	275.414	5.69038	688.536	2.27615	50.6276	136	4.2	8	106	142	8	32.3	1.5	8	0.6	81	107	48	65	15	100	36.79	15.72	1.1	0	0
63	40.2	1	48	45	34	15	9	0	0	1	0	0	0	0	8.5	3.57	7.69	0.98	6.7	391	10.5	3068.15	52.5745	20556.6	7.84694	398.98	147	4.8	8.6	109	92	18	28.2	1.1	20	0.5	105	100	65	76	10	91	36.83	15.72	5.52	0	0
69	72.9	5	29	37	21	11	9	0	1	0	0	1	1	0	14	3.2	11.68	1.3	9.6	159	9.9	1428.55	86.2523	13714.1	8.98462	122.308	151	4.3	9.5	113	121	19	31.9	1.4	81	2.4	77	111	57	69	22	99	37.33	15.75	4.12	0	0
77	54.75	6	39	45	41	15	7	0	1	0	1	1	0	0	9.5	2.75	8.41	0.37	4.8	116	8.6	2636.65	109.103	12655.9	22.7297	313.514	139	4.1	8.1	109	132	15	33.5	1.3	18	0.9	103	110	58	71	18	100	36.89	15.82	10.64	1	0
82	81	2	46	37	42	14	8	1	0	0	1	0	1	1	16.4	2.68	8.94	2.1	14.8	319	7.9	1358.03	63.0057	20098.8	4.25714	151.905	134	4.5	8.9	101	180	15	82	1.4	18	0.9	94	114	70	84	15	100	35.89	15.86	1.16	0	0
70	45.85	7	66	49	40	13	5	0	1	1	0	0	0	0	15.5	4.46	11.64	0.14	2.5	141	11.9	11723.1	207.857	29307.9	83.1429	1007.14	141	4.5	8.8	93	110	12	27.2	1.4	129	2	95	86	53	60	19	80	36.39	15.87	3.27	0	0
62	90	5	28	35	27	15	4	0	0	0	0	0	1	1	20.6	2.64	17.85	1.76	3.7	116	8.3	1176.48	37.5256	4352.97	10.142	65.9091	142	4	8.1	110	124	9	26.7	1.7	19	0.7	80	94	59	69	12	99	37.11	15.89	4.2	0	0
74	59.15	10	37	50	31	15	10	1	0	0	1	0	0	0	9.8	1.85	12.27	0.42	2	57	5.8	1665.21	58.4286	3330.43	29.2143	135.714	136	4	9	100	105	12	33.9	1.3	32	0.6	113	112	73	81	19	99	36.78	15.9	14.45	1	1
66	76	8	46	49	42	15	4	1	1	0	0	0	0	0	11.1	2.21	9.55	0.78	3	144	7.2	1763.08	36.7308	5289.23	12.2436	184.615	143	5.1	7.8	109	135	11	47.7	2.1	19	0.9	78	113	44	63	14	100	37.17	15.9	11.03	0	0
73	97	8	62	48	43	15	10	0	0	0	1	1	1	1	7.2	2.43	8.55	0.57	5.2	202	8.5	3030	78	15756	15	354.386	130	6.2	8.6	90	292	22	25.9	1	56	5.4	72	116	61	76	22	98	36.56	15.91	2.63	0	0
71	164.15	4	55	39	36	15	5	0	1	0	1	0	0	1	36.7	4.22	34.56	0.63	2	174	13.4	9545.14	109.714	19090.3	54.8571	276.19	141	4.4	8.3	100	158	13	39.1	1.3	35	1.5	89	97	66	74	25	96	36.61	15.94	3.31	0	0
68	74.35	3	38	32	24	15	5	0	0	0	1	1	1	1	17.7	2.94	12.26	3.86	5.1	195	8.6	619.352	16.1984	3158.7	3.17617	50.5181	137	3.9	8.4	107	105	10	42.1	1.5	14	0.6	94	98	62	69	14	100	36.39	15.95	4.06	0	0
64	83.41	5	36	33	36	15	5	0	1	0	0	0	0	0	9.1	3.41	6.58	1.38	10.2	310	9.2	1478.12	48.6348	15076.8	4.76812	224.638	134	4.8	10	97	193	17	28	1.1	42	1.4	100	153	88	102	16	96	36.67	15.96	2.22	0	0
70	68.1	4	56	44	37	15	4	1	0	0	0	0	0	0	11.9	4.38	8.24	2.2	10.8	396	12	1483.2	40.4509	16018.6	3.74545	180	144	3.8	9.8	95	94	9	24.9	1.2	46	1	92	125	60	73	15	100	37.22	15.97	13.21	0	0
68	61	13	72	50	44	15	4	0	1	0	1	1	0	0	14.3	3.64	11.73	1.43	8	220	10	1804.62	65.6224	14436.9	8.2028	153.846	139	3.8	5.6	98	132	31	31.6	1.4	17	1.3	109	110	57	70	27	100	37.11	15.99	11.98	1	0
83	68.5	9	26	43	34	15	18	0	1	1	1	1	1	1	12	5.37	8.93	1.79	9.5	218	14	1087.56	47.3939	10331.9	4.98883	121.788	141	4.9	8.8	104	155	12	27.9	1.2	19	1	88	116	75	85	19	100	36.44	16.01	5.18	0	0
49	87.3	18	134	79	45	15	11	1	1	1	0	0	0	1	1.6	2.27	1.33	0.13	6	44	8.8	450.154	61.3846	2700.92	10.2308	338.462	137	3.7	8.3	107	67	14	40.4	2.4	38	3	138	107	56	69	10	98	36.94	16.06	11.18	1	0
88	83.1	7	38	42	36	15	8	0	1	1	1	0	0	1	20.1	3.94	18.38	0.45	5.3	130	8.3	5309.78	216.476	28141.8	40.8444	288.889	152	3.7	8.8	113	166	11	27.2	2.5	44	1.2	90	138	74	84	20	94	37.11	16.07	4.09	0	0
64	123.2	2	26	25	27	13	6	1	0	0	0	0	0	1	7.2	4.09	9.5	0.92	8.1	170	12.7	1755.43	83.6413	14219	10.3261	184.783	135	3.4	8.5	96	130	15	28.3	1.2	15	0.8	70	104	56	66	22	95	36.94	16.65	1.59	0	0
65	50.7	10	50	42	34	15	9	1	0	1	0	0	0	0	12.9	1.97	14.43	0.24	2.2	125	6.2	7515.62	132.275	16534.4	60.125	520.833	135	3.1	7.5	94	81	14	37.81	1.5	15	0.3	70	75	60	130	18	100	36.39	16.65	2.47	0	0
56	167.5	1	28	19	21	15	4	0	0	0	0	0	0	0	9	7.04	6.65	1.41	7.6	190	15.8	896.099	35.844	6810.35	4.71631	134.752	142	3.8	9.2	95	127	10	45.2	3.8	8	0.5	87	90	52	62	15	93	36.83	16.65	2.5	0	0
70	62	4	34	30	32	14	6	0	1	0	1	0	0	0	7.9	3.27	6.32	1.02	10	71	11.1	439.922	61.9608	4399.22	6.19608	69.6078	141	4.4	8.3	102	107	11	31.8	1.2	28	0.8	81	155	60	84	23	97	36.61	16.7	16.79	1	1
86	60	4	60	52	39	13	11	0	0	1	0	0	0	0	15.8	3.82	13.68	0.91	6.8	175	11.6	2630.77	102.224	17889.2	15.033	192.308	142	4.5	9.5	105	136	14	38.3	2.6	42	1.3	66	115	65	76	23	100	36.78	16.71	2	0	0
97	72.2	4	45	40	31	15	6	0	0	1	1	0	0	1	20	2.53	2.53	0.35	3	44	7.8	318.057	21.6857	954.171	7.22857	125.714	133	3.3	7.7	97	181	20	26.5	1.5	24	0.9	115	173	87	107	32	89	36.89	16.75	8.54	0	0
56	63.4	3	30	20	28	11	4	1	0	0	0	0	0	0	6.7	4.18	8.1	0.38	11.7	124	11.5	2643.16	249.395	30924.9	21.3158	326.316	137	3.4	8.8	98	134	18	25.4	1.1	13	0.6	77	176	87	105	34	95	36.72	16.75	7.75	0	0
73	61.15	3	33	39	33	15	7	0	1	0	1	0	0	1	14.9	2.35	10.97	3.32	1.6	83	7.4	274.25	5.28675	438.8	3.30422	25	138	5.1	7.8	112	121	12	32.1	1.4	13	0.6	70	116	42	62	8	92	37	16.75	1.34	0	0
67	95	12	113	73	56	6	8	0	1	0	1	0	0	0	15.2	2.1	13.07	1.22	4	316	6.2	3385.34	42.8525	13541.4	10.7131	259.016	138	7.3	6.9	105	168	31	41.3	1.1	155	15.8	73	149	45	69	16	100	37.06	16.76	8.8	0	0
60	83.41	2	33	31	25	14	6	1	0	0	0	1	1	0	13.9	4	8.74	4.67	5.7	176	12.1	329.388	10.6677	1877.51	1.87152	37.6874	142	4	8	103	151	15	25.8	1.2	32	1	62	88	55	66	19	94	36.89	16.76	3.87	0	0
72	132.5	13	70	60	36	9	10	0	1	0	1	0	0	0	7.7	3.79	6.5	0.77	4.9	129	8.9	1088.96	41.3636	5335.91	8.44156	167.532	143	3.8	7.8	103	229	16	27.6	1	38	1.6	88	97	46	62	21	93	36.44	16.82	16.82	0	0
68	75.7	7	55	51	39	15	7	0	1	0	1	0	0	0	62.8	2.97	52.12	0.63	1	273	7.5	22585.3	82.7302	22585.3	82.7302	433.333	144	3.7	7.1	104	106	14	36.8	1.6	8	0.9	79	78	52	55	18	95	37.17	16.84	11.9	0	0
58	40.3	5	28	30	24	14	9	1	0	1	1	0	0	0	13.1	3.01	0.1	10	0	98	8.6	0.98	0	0	0.01	9.8	148	4.5	9.2	109	71	14	28.7	1.1	20	0.6	85	201	110	135	20	96	37.11	16.85	2.92	0	0
79	69.05	8	28	45	33	15	8	1	0	0	0	0	1	1	17.3	2.57	13.9	2.1	4.7	96	8	635.429	31.1095	2986.51	6.61905	45.7143	139	4.3	8.3	110	75	12	30.6	2.2	12	0.7	85	153	39	66	16	100	36.67	16.86	8.32	0	0
75	81.95	2	47	45	31	15	14	0	1	0	0	0	1	0	12.5	4.69	10.07	1.44	6.9	217	13.3	1517.49	48.2521	10470.7	6.99306	150.694	137	3.3	9.2	90	120	19	21	1.1	44	1.5	89	143	65	89	17	96	37	16.87	1.16	0	0
56	68.7333	4	33	26	35	15	3	0	0	0	0	0	0	0	7.5	3.16	6.16	0.68	6.3	173	9.6	1567.18	57.0706	9873.21	9.05882	254.412	143	4.4	8.8	100	134	8	21.7	0.9	22	0.5	86	100	69	76	30	100	37.61	16.88	16.9	0	0
65	108.1	5	34	23	29	15	7	1	0	0	0	0	0	0	4.4	2.35	2.51	0.65	9.4	70	6.5	270.308	36.2985	2540.89	3.86154	107.692	137	3.7	7.2	106	130	13	33	1.5	19	0.7	83	120	70	83	28	100	36.83	16.88	2.84	0	0
82	76.2	7	73	69	41	7	7	0	1	0	1	0	0	0	14.5	3.4	17.94	0.82	2.8	234	11.4	5119.46	61.2585	14334.5	21.878	285.366	147	2.9	8.5	97	131	15	29	1.2	36	1.1	67	140	72	91	22	88	36.39	16.92	3.66	0	0
57	123.7	5	30	34	30	10	3	0	0	0	1	0	0	0	6.1	5.05	4.42	0.96	10.9	107	19.1	492.646	50.1854	5369.84	4.60417	111.458	143	4.9	8.9	95	117	17	34.1	1.2	16	1.1	87	144	97	108	19	91	36.37	16.94	12.18	0	0
80	59.5	2	44	41	38	14	13	0	0	1	1	0	0	1	22.7	3.66	8.14	0.58	9.3	366	10.7	5136.62	130.521	47770.6	14.0345	631.034	139	4.3	8.2	94	81	14	110.8	1.5	16	0.8	99	112	54	71	30	91	37.67	16.98	8.1	0	0
53	87.8	14	67	57	49	13	7	0	0	0	1	1	1	0	6.5	3.49	5.56	0.27	9	123	11.5	2532.89	185.333	22796	20.5926	455.556	133	5.8	9.1	90	169	25	150	3.1	61	8.2	93	110	63	75	32	98	36.94	16.99	6.01	0	0
50	70.3	7	49	34	32	15	3	0	0	0	1	0	0	1	8.4	2.68	5.02	1.76	8	159	8.2	453.511	22.8182	3628.09	2.85227	90.3409	145	3.7	8.2	101	133	10	28.4	1.5	6	0.3	82	87	47	58	24	97	37.83	17.02	16.93	0	0
63	83.4	7	48	48	36	15	5	0	1	0	0	1	1	1	12.6	3.93	10.24	1.34	7	282	12.3	2154.99	53.4925	15084.9	7.64179	210.448	146	4.2	8.3	104	132	21	52.8	1.2	40	1.7	85	99	73	83	34	94	36.33	17.03	13	0	0
91	80.8	7	52	35	30	15	11	0	0	0	1	0	0	1	19.1	3.76	17.04	1.07	4.1	309	10.9	4920.9	65.2935	20175.7	15.9252	288.785	135	4.5	9	97	233	22	52.2	1	26	1.7	119	120	107	113	17	98	36.61	17.04	6.24	0	0
71	126	5	23	37	29	15	6	0	0	0	1	0	1	1	8.7	3.73	6.69	0.5	7	192	12.3	2568.96	93.66	17982.7	13.38	384	138	4.4	8.5	99	120	15	35	2.3	21	0.8	85	112	69	79	20	100	37.22	17.05	17.06	0	0
71	96.5	3	33	40	30	15	7	0	1	1	1	0	1	1	11	4.08	14.85	1.29	4.3	185	12.1	2129.65	49.5	9157.5	11.5116	143.411	139	5.8	8.5	105	94	10	26	1.1	24	0.9	59	127	91	103	24	94	37.61	17.06	5	0	0
66	93.6333	3	49	20	31	15	7	0	0	0	1	0	0	0	9.6	3.56	8.92	0.23	4.1	199	7.3	7717.74	159.009	31642.7	38.7826	865.217	134	3.8	8.3	96	156	12	46.2	1.5	24	0.6	88	124	46	68	17	89	36.89	17.12	7.95	0	0
72	88	9	58	51	33	15	9	1	0	0	0	0	0	0	29.1	3.04	10.81	0.89	7.4	292	8.5	3546.65	89.8809	26245.2	12.1461	328.09	143	4.4	8.8	101	193	16	28	2.4	33	1.1	65	100	47	58	15	99	37.11	17.14	5.78	1	1
50	109.05	4	42	29	33	13	3	1	0	0	0	0	0	0	5.7	4.79	3.74	1.1	9	214	9.9	727.6	30.6	6548.4	3.4	194.545	137	4.3	8.5	101	178	18	23.8	1.1	14	0.7	125	178	102	118	23	94	36.94	17.34	5.4	0	0
75	100	11	73	57	26	15	9	0	0	0	1	0	1	0	1.2	1.56	0.26	0.31	1	68	5.1	57.0323	0.83871	57.0323	0.83871	219.355	139	4.7	7.7	101	80	14	29.1	1	50	5.1	91	99	54	65	12	99	37.39	17.35	4.34	0	0
47	81.8	1	46	25	40	13	4	1	0	0	0	0	0	1	11.6	4.86	9.64	1.18	5.3	254	12.8	2075.05	43.2983	10997.8	8.16949	215.254	134	3.9	9.2	100	97	19	27.8	1	9	0.7	125	179	118	131	40	85	36.89	17.36	10.56	0	0
61	109.9	9	61	47	38	15	6	0	0	1	1	0	0	0	20.4	4.21	17.69	1.12	8.1	191	10.1	3016.78	127.937	24435.9	15.7946	170.536	136	3.3	7.5	104	178	11	37.9	1.4	15	1.1	70	64	34	40	24	94	34.72	17.4	12.34	0	0
70	58.5	4	36	43	31	13	7	1	1	0	1	0	1	0	6.1	1.94	7.73	0.61	4.7	135	6.9	1710.74	59.559	8040.47	12.6721	221.311	130	3.5	13	96	141	11	33.5	1.5	24	1.3	119	207	89	119	36	94	37	17.43	1.75	0	0
85	60.8	1	69	34	41	14	8	0	0	0	1	0	1	0	14.4	2.87	11.18	1.24	10.1	395	8.6	3561.37	91.0629	35969.8	9.01613	318.548	127	5.4	8.9	87	285	11	27.6	1	20	0.6	93	123	57	76	25	98	36.67	17.47	5.8	1	0
90	73.6	3	36	31	31	14	11	0	1	0	0	1	1	1	15.3	2.61	13.35	0.77	7.1	188	8	3259.48	123.097	23142.3	17.3377	244.156	144	3.7	8.7	101	73	26	34.5	1.1	23	1.3	77	141	57	82	24	100	37	17.49	1.09	0	0
65	79.4	7	52	51	45	15	7	1	0	0	0	0	1	1	12.1	3.38	8.59	0.97	20	228	11.1	2019.09	177.113	40381.9	8.85567	235.052	132	3.4	7.3	102	166	20	29.1	1	15	1	120	111	82	88	16	100	36.5	17.55	4.48	0	0
72	84.4	1	19	26	20	15	6	0	0	0	0	0	0	0	6.6	4.49	3.8	1.27	19.8	130	12.9	388.976	59.2441	7701.73	2.99213	102.362	135	4.3	9	98	99	9	29	1	20	0.9	69	124	95	102	18	95	36.83	17.56	10.74	0	0
71	81	7	77	62	41	8	6	0	1	0	1	1	0	1	8.1	2.87	6.95	0.42	7.9	196	7.1	3243.33	130.726	25622.3	16.5476	466.667	128	6.9	8.2	89	185	15	20.1	1.8	58	1	107	88	58	68	25	93	36.72	17.59	3.85	0	0
70	150.6	9	50	38	30	15	7	1	1	0	1	0	0	0	10.2	2.98	4.21	1.34	9.3	117	8.6	367.59	29.2187	3418.58	3.14179	87.3134	137	4.5	8.6	99	399	21	32.3	1.5	37	1.6	68	171	55	84	25	97	37.61	17.6	9.44	0	0
77	53.6	1	40	26	28	15	4	1	0	0	0	0	1	1	19.8	4.11	16.38	0.86	5.2	400	12	7618.6	99.0419	39616.7	19.0465	465.116	133	4.1	8.7	96	102	12	28.9	1.1	9	0.5	134	150	79	98	40	92	36.61	17.61	3.82	1	0
87	60.7	7	30	48	41	15	6	1	0	0	1	0	0	0	16.1	3.37	14.61	0.91	3.2	233	10.3	3740.8	51.3758	11970.6	16.0549	256.044	142	3.2	8.3	102	123	16	27.8	1.3	23	0.8	92	108	67	76	19	95	37.33	17.63	8.26	0	0
78	96.7	15	120	90	60	7	10	0	1	0	0	0	0	1	18.4	2.82	14.7	0.84	6	117	7.8	2047.5	105	12285	17.5	139.286	131	5.1	8.9	95	83	22	33.4	1.4	111	4.4	113	95	58	68	30	95	36.28	17.63	9.84	0	0
86	97	6	67	41	34	15	12	0	1	0	0	1	1	1	26.9	2.67	7.4	0.89	5.8	280	8.3	2328.09	48.2247	13502.9	8.31461	314.607	133	4	8.6	102	349	18	41.7	1.4	39	1.6	111	110	98	101	29	89	37.22	17.67	5.34	0	0
62	49.4	1	25	29	28	15	5	0	0	0	1	0	0	0	8.2	3.08	10.7	0.59	4	349	9.1	6329.32	72.5424	25317.3	18.1356	591.525	133	3.7	9	94	139	15	25.1	1.3	14	0.6	86	139	75	91	23	91	36.33	17.72	1.71	0	0
81	71.8	4	38	36	28	15	6	1	0	0	1	0	0	1	23.6	4.25	21.33	0.66	5.2	141	12	4556.86	168.055	23695.7	32.3182	213.636	140	3.8	8.7	102	113	13	33.5	2.1	20	0.9	92	137	62	84	20	92	36.28	17.74	1.86	0	0
60	88.9	9	44	36	38	15	4	1	1	0	1	0	0	0	20.2	3.13	17.98	1.41	3	142	8.5	1810.75	38.2553	5432.26	12.7518	100.709	143	4.3	8.1	102	250	19	38.1	1.7	83	4.2	116	145	112	123	14	96	36.94	17.75	9.98	0	0
68	69	15	100	55	45	13	6	1	1	0	0	0	1	0	11.8	3.91	16.69	0.55	6.8	34	12.7	1031.75	206.349	7015.87	30.3455	61.8182	127	4.7	7.6	91	126	14	45.3	2.1	33	1.2	130	111	91	99	18	86	36.67	17.79	14.09	0	0
75	64.6	11	87	51	45	11	4	0	1	0	0	0	0	1	10.8	2.69	30.93	1.65	1	129	8	2418.16	18.7455	2418.16	18.7455	78.1818	144	3.8	7.7	110	82	13	34.1	1.2	43	2.4	65	111	55	71	19	96	36.5	17.79	13.43	1	0
64	138.7	6	56	46	33	15	5	1	1	0	1	0	0	0	19.4	4.46	8.26	2.41	6	341	12.1	1168.74	20.5643	7012.43	3.42739	141.494	137	4.6	8.1	100	178	19	120	1.1	35	2	92	100	41	55	19	96	37.17	17.8	4.62	0	0
73	99.35	10	56	54	39	15	8	0	1	0	1	0	1	1	19.4	4.68	15.56	1.29	10.2	227	14.2	2738.08	123.033	27928.4	12.062	175.969	143	4.1	8.2	103	149	13	26.8	1.2	18	2.2	126	117	66	84	14	90	37.78	17.81	6.71	0	0
61	117.6	4	55	43	30	15	12	0	1	1	1	0	1	0	4.4	4.8	3.83	0.35	4	157	12.7	1718.03	43.7714	6872.11	10.9429	448.571	145	3.7	8.1	98	155	14	24.7	1	53	1.5	79	97	53	64	17	95	36.72	17.81	6.41	0	0
61	115.1	2	34	36	25	13	5	0	1	0	1	0	0	0	8.8	3.74	4.25	2.43	10.3	207	11.3	362.037	18.0144	3728.98	1.74897	85.1852	142	4	9.5	95	109	11	30.3	1.1	30	0.8	69	114	61	77	17	94	36.61	17.84	3.88	1	0
71	59.2	4	29	28	23	15	7	0	1	0	1	1	0	0	10.1	3.92	8.15	0.83	10.3	134	12.2	1315.78	101.139	13552.6	9.81928	161.446	137	3.7	7.1	104	87	10	18.5	1.3	26	0.9	82	149	64	86	15	100	37.67	17.88	3.8	0	0
66	64.4	4	22	28	21	15	6	0	0	0	0	0	0	1	4.3	2.08	0.44	1.08	9.8	200	6	81.4815	3.99259	798.519	0.407407	185.185	133	3	6.9	103	99	11	25.2	1.1	12	0.4	72	107	69	78	17	96	37.11	17.88	2.02	0	0
92	79.4	10	74	62	35	12	6	0	1	1	0	0	1	1	9.9	5.63	8.85	0.98	9.9	95	11.4	857.908	89.4031	8493.29	9.03061	96.9388	140	4.7	8.5	107	113	20	43.3	2.5	53	2.2	70	120	96	104	17	92	36.5	17.89	2.9	0	0
72	46	4	34	28	26	12	4	1	0	1	1	0	1	0	8.1	3.93	6.01	1.24	10	243	11.7	1177.77	48.4677	11777.7	4.84677	195.968	142	4.2	10	100	128	16	150	1.1	12	0.4	85	137	84	99	21	83	37	17.89	6.1	0	0
67	85	15	101	62	45	13	6	1	1	1	1	0	0	0	17.6	2.16	14.96	0.7	9	144	8	3077.49	192.343	27697.4	21.3714	205.714	122	3.5	7.6	88	155	20	49	2.5	61	3	112	117	79	92	16	97	36.78	17.92	6.01	0	0
70	67.15	7	85	62	38	3	3	1	0	0	0	0	1	1	45.3	3.33	36.24	4.98	5	194	10.8	1411.76	36.3855	7058.8	7.27711	38.9558	132	4.6	7.5	96	90	15	25.3	1.1	22	0.8	78	112	51	66	16	100	36.33	17.92	2.48	0	0
58	50	12	107	75	50	3	9	0	0	1	1	0	0	0	16.3	3.02	16.49	0.17	2	287	8.8	27839	194	55678	97	1688.24	135	5.6	7.2	98	66	18	25.6	1.8	28	0.5	93	105	65	75	18	100	37	17.94	10.17	0	0
74	68	4	46	33	35	15	7	0	0	0	0	1	0	0	13.7	2.98	7.16	0.89	17.4	309	11.1	2485.89	139.982	43254.4	8.04494	347.191	138	3.7	8.5	106	70	17	35.6	1	19	0.8	91	129	68	83	14	100	36.67	18.11	10.06	0	0
62	106.5	13	56	47	38	13	8	0	1	0	1	0	1	0	5.1	2.3	2.69	1.65	13.8	66	7.3	107.6	22.4982	1484.88	1.6303	40	136	3.6	7.5	98	151	14	30	1.1	31	4.9	72	97	59	67	21	88	37.72	18.14	3.21	0	0
69	68.45	2	49	39	41	14	5	0	1	0	1	0	0	1	20.7	3.87	17.49	1.54	7.2	460	12.8	5224.29	81.7714	37614.9	11.3571	298.701	139	4.5	8.4	104	108	16	27.3	1.6	44	1.1	122	101	60	70	14	100	37	18.14	7.12	0	0
86	61	2	40	42	35	13	12	0	1	1	0	0	0	1	5.6	3.51	6.36	0.61	7.5	158	11.3	1647.34	78.1967	12355.1	10.4262	259.016	140	8.5	8.7	104	123	15	25.7	1.1	27	1.1	85	121	85	97	26	96	36.56	18.26	18.56	1	1
83	66.6	8	53	45	36	10	7	1	1	0	0	0	0	0	17.9	3.83	14.21	2.13	6.6	264	10.7	1761.24	44.031	11624.2	6.67136	123.944	140	4.1	8.9	100	207	17	23.1	1.1	29	1.5	76	143	75	96	20	100	37.11	18.34	18.37	1	1
65	152.577	3	48	31	30	14	8	0	1	0	0	0	1	1	6.7	4.33	6.15	2.53	13.9	143	12.9	347.609	33.7885	4831.76	2.43083	56.5217	145	4.2	8.9	103	104	10	34.9	2.6	20	1.1	120	104	57	67	27	98	37.17	18.36	14.41	0	0
70	116	12	80	49	23	15	7	0	1	0	1	0	0	0	16.3	2.23	15.19	0.87	8.6	38	7.5	663.471	150.154	5705.85	17.4598	43.6782	129	3.9	8.1	91	191	17	55.3	2.4	93	2.4	94	84	40	54	19	97	36.5	18.42	3.22	1	1
82	78.35	6	43	53	32	15	6	1	0	0	0	0	1	0	13.8	2.18	11.86	1.04	5.3	63	7.2	718.442	60.4404	3807.74	11.4038	60.5769	140	4.7	7.7	112	155	9	28.8	1.6	21	0.8	88	90	39	55	20	96	36.78	18.45	3.31	0	0
73	90	4	45	35	28	12	4	1	1	0	1	0	0	0	10.1	4.69	12.44	1.65	10.1	153	15	1153.53	76.1479	11650.6	7.53939	92.7273	141	4.7	9	99	201	17	22.5	1.1	19	1.5	112	139	69	88	16	97	38.39	18.5	1.81	0	0
67	94.8	17	97	87	47	8	8	0	1	0	1	0	0	1	41.7	3.17	34.61	2.92	7	216	9.9	2560.19	82.9692	17921.3	11.8527	73.9726	140	5.6	7.8	101	126	34	40.6	6.5	49	2.2	101	106	75	81	22	100	36.44	18.52	9.29	0	0
53	96.65	6	34	37	29	15	3	1	1	0	1	0	0	1	17.9	3.41	10.66	0.89	10.7	248	10.1	2970.43	128.16	31783.6	11.9775	278.652	136	4.5	8.7	102	251	17	36.9	2.7	27	1.2	71	141	60	78	27	95	36.94	18.53	9.23	0	0
63	117.8	5	52	34	18	15	9	0	1	0	0	0	1	0	8.2	2.94	5.88	1.07	9	251	7.8	1379.33	49.4579	12413.9	5.49533	234.579	134	5.1	7.7	96	139	19	28.9	1.1	77	8.1	47	128	61	78	15	97	36.44	18.57	1.16	1	0
59	100.75	4	31	18	29	14	5	1	0	0	0	1	1	1	4.5	2.75	2.43	1.67	1.8	336	7.8	488.91	2.61916	880.038	1.45509	201.198	136	3.9	8.4	106	154	8	26.3	1.2	10	0.7	84	120	68	86	12	98	37.22	18.59	1.14	0	0
90	66.7	12	78	65	40	15	9	0	1	0	0	1	0	1	10.5	4.51	7.85	1.61	12	134	13.6	653.354	58.5093	7840.25	4.87578	83.2298	137	5.6	7.5	106	131	18	65.5	1.9	23	1.7	126	118	84	91	13	99	37.11	18.66	11.44	0	0
82	69.2	5	51	43	29	15	8	0	1	0	1	0	0	1	14.1	2.67	9.57	1.89	7.9	328	7.4	1660.83	40.0016	13120.5	5.06349	173.545	132	3.2	7.5	95	130	16	42.1	4.8	53	6.7	82	159	66	92	20	90	36.67	18.68	2.33	0	0
56	73.4	7	57	43	39	15	9	1	0	1	1	0	1	0	10.2	2.94	9.28	0.51	3	231	8.5	4203.29	54.5882	12609.9	18.1961	452.941	137	3	8.7	101	112	14	29.2	1.4	10	0.6	152	88	58	66	19	86	39.44	18.75	2.98	0	0
73	116	2	57	41	34	15	7	0	1	1	1	0	1	0	11.3	2.9	9.24	1.32	8	268	9.3	1876	56	15008	7	203.03	143	4.7	9.2	102	223	16	24.9	1.1	28	1.3	144	87	44	56	36	88	37.33	18.79	1.54	0	0
65	68.2	2	35	18	19	15	3	0	1	0	0	0	0	0	6.2	3.29	4.88	0.74	6.2	293	8.8	1932.22	40.8865	11979.7	6.59459	395.946	139	4.1	8.1	107	98	11	57.2	1.3	9	0.9	111	151	79	93	23	67	36.56	18.81	12.76	1	1
76	98.8	1	31	32	27	15	6	1	0	1	0	0	0	0	17.5	4.37	14.51	0.96	10.4	214	13.5	3234.52	157.192	33639	15.1146	222.917	135	4.1	8.8	102	165	15	22.2	1	13	0.7	80	119	52	73	20	98	36.83	18.84	1.23	0	0
59	115.2	12	88	48	43	8	4	1	1	0	0	1	0	0	12.7	4.74	11.2	1.25	9.9	146	15.7	1308.16	88.704	12950.8	8.96	116.8	137	5.1	6.4	100	99	11	37.2	2.5	77	1.8	85	148	69	88	31	93	36.83	18.84	13.15	0	0
59	70	7	37	30	34	15	3	0	0	0	1	0	0	0	13.5	3.42	9.86	1.83	10	364	10.5	1961.22	53.8798	19612.2	5.38798	198.907	138	2.8	8	105	117	13	49.3	1.2	7	0.7	89	76	37	46	18	91	36.94	18.88	11.66	0	0
76	73.6	5	58	47	36	15	8	0	0	1	1	1	0	1	9.6	2.63	8.67	0.34	5.5	205	7.8	5227.5	140.25	28751.2	25.5	602.941	141	5	8.8	103	113	21	48.6	1.1	132	6	115	119	58	77	23	96	37.22	18.94	5.98	0	0
54	64.7	5	54	38	37	14	4	1	1	0	0	1	0	0	11.8	3.4	5.09	1.12	12.2	106	10.5	481.732	55.4446	5877.13	4.54464	94.6429	140	5.4	8.3	94	119	31	27.7	1.9	46	3.7	93	143	75	96	15	95	36.94	19.11	6.41	0	0
60	68	21	117	85	58	3	7	1	1	0	1	1	1	0	13.6	2.56	11.83	1.63	0	28	8.2	203.215	0	0	7.25767	17.1779	148	3.8	7.3	105	261	36	34.3	2.4	52	1.5	75	97	57	70	17	100	36.94	19.11	5.94	0	0
68	98.2	7	52	32	28	15	9	0	1	0	1	0	1	1	12.8	3.67	10.32	1.24	14.4	128	11.5	1065.29	119.845	15340.2	8.32258	103.226	137	4.9	8.7	100	180	17	37.1	1.7	70	2.4	60	142	69	88	17	97	36.33	19.21	19.22	1	1
74	86.3	11	81	50	45	15	4	1	1	0	1	0	0	1	41.2	3.85	37.08	1.65	4	253	11.7	5685.6	89.8909	22742.4	22.4727	153.333	146	5	6.9	111	178	14	31	1.3	32	1.6	111	76	44	51	15	71	37	19.4	2.47	0	0
70	33.3	5	60	43	30	13	5	0	1	0	0	0	0	0	6.1	3.48	4.38	0.62	6.2	48	10.4	339.097	43.8	2102.4	7.06452	77.4194	137	4.1	8.2	100	84	13	31.8	1.1	34	0.6	90	124	67	81	26	99	36.33	19.43	1.15	0	0
82	79.9	2	54	41	31	15	8	0	1	1	1	1	1	0	24.3	3.85	21.67	0.97	5.4	246	10.4	5495.69	120.637	29676.7	22.3402	253.608	132	4.7	8.2	97	242	16	87.9	2	28	1.5	112	111	87	92	32	93	36.78	19.47	1.92	0	0
68	81	8	84	55	33	3	6	1	0	0	0	0	1	0	10.8	2.91	7.98	2.1	5.4	104	8.6	395.2	20.52	2134.08	3.8	49.5238	142	4.3	7.8	111	191	13	36.5	1.5	17	0.9	93	99	56	66	12	100	36.5	19.51	7.31	0	0
74	124.8	5	38	26	25	14	6	0	0	0	1	1	1	1	9.5	3.2	11.06	0.28	13	207	8.9	8176.5	513.5	106294	39.5	739.286	138	4.5	8	99	121	17	46.5	2.3	25	0.9	90	140	103	112	22	91	37.22	19.66	12.3	0	0
67	88.45	5	49	32	29	15	7	0	1	0	1	0	0	1	7.5	2.35	5.58	1.54	3.2	114	7.3	413.065	11.5948	1321.81	3.62338	74.026	136	5.9	8.5	109	145	15	40.9	1.2	38	2.4	80	127	47	65	15	100	36.44	19.7	9.31	0	0
77	78.9	8	65	51	36	15	12	0	1	0	0	1	1	1	11.2	3.99	9.89	0.55	6.3	243	11.4	4369.58	113.285	27528.4	17.9818	441.818	137	5	9.1	103	130	18	26.2	1.2	40	3.1	81	111	58	69	16	93	37.61	19.71	10.58	1	1
55	97.4	7	45	29	28	15	3	0	0	0	0	0	1	1	8	3.81	5.85	1.54	3.8	150	11.7	569.805	14.4351	2165.26	3.7987	97.4026	136	4.4	8.6	106	100	14	35.2	1.3	25	0.9	75	96	59	68	15	100	36.83	19.71	14.25	0	0
42	120.95	5	38	24	26	15	1	0	0	0	0	0	0	0	12.4	2.94	10.39	1.34	2	255	8.8	1977.2	15.5075	3954.4	7.75373	190.299	136	5.4	7.8	101	96	10	46.7	1.7	8	1	89	96	77	85	17	100	37.06	19.78	1.43	0	0
87	83.1	5	63	47	37	13	10	0	1	0	1	0	0	1	16.1	4.24	10.43	0.76	3.7	208	13.7	2854.53	50.7776	10561.7	13.7237	273.684	138	5.2	8.6	99	214	23	41.7	6.7	72	1.9	121	144	77	90	30	98	36.56	19.79	2.9	0	0
69	86	5	43	44	21	15	8	1	0	0	1	0	0	0	10.2	3.59	11.14	1.18	6	198	9.7	1869.25	56.6441	11215.5	9.44068	167.797	134	5.4	8.5	101	113	20	30.4	1.2	23	1.5	96	177	114	134	17	93	36.44	19.86	3	0	0
69	69.4	3	34	38	40	15	8	0	0	0	1	0	1	0	7.2	5.19	5.8	0.53	13.1	184	14.7	2013.58	143.358	26378	10.9434	347.17	143	4.2	8.3	102	116	14	27.9	1.1	11	0.6	68	186	104	126	19	98	36.83	19.9	18.1	0	0
68	58.4	4	32	27	29	14	7	1	0	0	1	0	0	0	36.1	2.97	33.75	0.17	4.8	320	9.6	63529.4	952.941	304941	198.529	1882.35	144	4.5	8.1	109	177	12	24.8	1	11	0.8	85	148	117	128	27	99	37.11	19.96	2.16	0	0
76	88.8	4	47	31	28	14	7	0	1	0	1	1	1	1	12.2	3.93	9.11	2.17	6.8	187	12.9	785.055	28.5475	5338.38	4.19816	86.1751	135	3.7	8.4	101	107	16	29.3	1.4	19	0.8	85	107	62	74	21	98	37.06	19.96	2.74	0	0
60	62.35	7	51	39	40	15	5	0	0	0	0	0	0	0	10.2	2.27	7.8	1.89	3.2	121	7	499.365	13.2063	1597.97	4.12698	64.0212	137	4.9	7.7	103	91	12	26	1.3	16	3.3	86	120	68	86	16	100	36.79	19.96	1.12	0	0
67	79.8	5	39	43	21	14	12	0	1	0	0	0	1	0	9.1	1.89	3.83	1.21	10.5	165	6	522.273	33.2355	5483.86	3.16529	136.364	138	5	8.3	103	138	19	44.2	1.2	100	3.4	95	165	101	121	16	90	36.83	20.09	3.28	0	0
60	70.8	7	25	28	36	15	2	1	0	0	1	0	0	0	15	3.68	15.96	1.31	5.3	296	11.7	3606.23	64.571	19113	12.1832	225.954	141	4.6	8.1	103	207	16	28.5	1.4	9	0.7	127	116	61	78	16	100	36.94	20.11	20.07	0	0
72	92	13	48	67	43	15	8	0	1	0	1	1	0	1	3.5	2.83	0.87	2.13	61	37	8.2	15.1127	24.9155	921.873	0.408451	17.3709	142	3.4	7.8	106	108	13	24.3	1.3	19	1.5	105	179	148	159	22	91	38.06	20.17	11.62	0	0
72	74.3667	4	55	50	41	13	5	1	1	0	1	0	0	0	5.1	3.75	5.62	1	12	148	10.1	831.76	67.44	9981.12	5.62	148	145	3.9	8.2	102	127	14	32.9	1.1	22	1.2	97	145	68	83	48	97	37.44	20.17	5.07	0	0
67	78	15	125	59	52	14	6	0	1	0	1	0	0	1	37.7	1.62	33.71	2.23	4.1	163	5.4	2464	61.978	10102.4	15.1166	73.0942	133	4.2	8.1	97	88	17	72.4	5.7	22	1.9	108	82	41	53	19	93	36.39	20.22	7.27	1	1
86	126.133	9	43	40	35	15	7	0	1	0	1	0	0	0	7.5	3.35	6	0.78	9.3	165	9	1269.23	71.5385	11803.8	7.69231	211.538	131	4.7	7.1	96	115	15	29.6	1.1	19	1	63	148	66	87	22	96	38.56	20.33	10.28	0	0
67	106.9	17	84	68	47	7	11	0	1	0	1	0	0	1	10.7	2.43	7.85	1.19	9.7	37	8.3	244.076	63.9874	2367.53	6.59664	31.0924	149	4.6	12.2	114	112	12	28.3	2.6	60	1.8	164	93	52	65	27	96	36.83	20.46	20.53	1	1
68	80.5	8	53	43	24	15	9	0	1	0	0	0	0	1	15.7	3.05	7.53	1.63	6.5	241	8.6	1113.33	30.0276	7236.65	4.61963	147.853	141	5.5	8.8	102	73	17	43.2	2	95	4.3	135	85	65	70	29	95	36.56	20.52	10.38	0	0
87	68.6	8	56	43	38	14	8	1	1	0	0	0	0	0	14.7	2.64	3.23	0.99	9.5	182	8.9	593.798	30.9949	5641.08	3.26263	183.838	137	3	7	106	89	14	30.3	1.7	11	0.7	72	94	67	75	17	100	36.44	20.53	1.58	0	0
71	94.5	5	52	45	29	15	9	0	0	0	0	1	1	0	22.3	2.78	12.24	1.39	5.6	351	8.1	3090.82	49.3122	17308.6	8.80576	252.518	135	5.3	8.8	97	373	19	22.2	1.1	102	1.2	85	115	49	68	16	98	36.56	20.63	2.76	0	0
58	51	1	35	19	34	14	5	1	0	0	1	0	0	0	8.2	4.93	8.26	2.35	8.7	365	15.1	1282.94	30.5796	11161.5	3.51489	155.319	136	4.4	10	95	72	19	34.2	1	8	0.7	74	162	105	122	16	96	36.72	20.63	20.56	0	0
76	72.8	1	30	38	29	15	11	0	0	1	0	0	0	1	9.5	4.01	8.01	0.33	1.8	295	12.7	7160.45	43.6909	12888.8	24.2727	893.939	139	5.1	9.8	95	105	14	31.8	2.3	20	0.6	80	140	71	88	24	98	36.39	20.71	3.49	0	0
68	62.95	6	63	31	25	15	9	0	1	0	0	1	1	0	12.7	2.51	10.89	0.87	9.5	120	8	1502.07	118.914	14269.7	12.5172	137.931	133	4.4	8.4	87	62	13	50.2	1.2	77	1.8	66	109	65	77	13	94	36.61	20.72	7.91	1	1
73	100.7	7	53	68	29	15	16	0	1	0	0	1	1	1	14.7	4.77	7.12	0.7	8.8	208	14	2115.66	89.5086	18617.8	10.1714	297.143	129	4.8	7.8	87	160	25	32.8	1.8	117	8.4	86	124	67	80	18	93	36.39	20.73	9.45	0	0
72	88.6	13	63	54	44	14	10	0	0	1	0	1	1	0	12.8	2.03	9.34	2.82	1	51	6.1	168.915	3.31206	168.915	3.31206	18.0851	135	5.5	7.8	106	99	13	23.5	1.8	22	3.3	80	94	49	59	16	100	37.22	20.75	10.03	0	0
68	65.65	2	30	32	20	15	5	1	0	0	0	0	1	0	7.8	4.52	2.21	1.96	14.1	215	14	242.423	15.8985	3418.17	1.12755	109.694	135	4.8	9.5	94	228	16	25.6	1.1	34	1.3	86	117	91	97	19	99	36.89	20.75	5.18	0	0
66	81	5	50	30	37	14	4	0	0	0	1	0	0	0	6	3.36	2.33	0.99	8.7	114	10.8	268.303	20.4758	2334.24	2.35354	115.152	148	4	8.2	112	124	13	30	1	22	0.8	107	124	72	88	25	96	36.67	20.78	9.06	0	0
75	52.6	1	27	24	26	15	9	1	1	1	0	1	1	1	10.7	4.05	8.04	1.74	7.7	219	11.4	1011.93	35.5793	7791.87	4.62069	125.862	137	3.9	8.4	94	141	15	32.2	1.2	16	0.6	98	152	74	93	28	96	36.72	20.81	2.06	0	0
54	89.65	15	67	41	44	7	10	0	1	0	0	0	0	1	2.7	2.73	1.38	0.5	10.6	63	8.4	173.88	29.256	1843.13	2.76	126	139	4.5	9.1	100	128	18	49.1	3.2	106	4.5	80	183	149	161	21	100	36.67	20.92	6.54	0	0
63	207	4	35	26	19	15	8	0	1	0	1	0	0	0	32.8	3.57	13.06	1.25	4.9	301	9	3144.85	51.1952	15409.8	10.448	240.8	137	3.8	8.3	90	178	11	30.6	1.7	15	1.3	94	124	61	78	16	98	37.44	20.94	11.88	0	0
74	84.9	5	59	57	34	13	8	0	1	0	1	0	1	1	6	3.55	5.28	0.24	8	205	11	4510	176	36080	22	854.167	145	4.9	9.6	102	146	13	25.6	1	26	1.3	108	126	96	104	17	93	36.78	20.94	3.91	1	0
57	83.8	11	61	47	38	15	10	0	1	0	0	0	0	1	9.6	3.05	10.76	0.23	6	73	10	3415.13	280.696	20490.8	46.7826	317.391	140	6.4	9.8	101	172	19	38.2	1.7	124	7.2	83	156	87	102	18	94	36.56	21.13	2.81	0	0
83	121.3	10	44	51	36	15	8	0	1	0	1	0	0	1	38.1	3.93	32.26	1.9	3.6	306	11.2	5195.56	61.1242	18704	16.9789	161.053	142	4.5	8.9	100	123	13	28.4	1.4	33	1.8	74	124	67	83	32	93	37.33	21.25	10.57	0	0
69	68	5	46	39	39	15	6	0	0	0	1	0	0	0	20	3.33	18	1.2	4	381	10	5715	60	22860	15	317.5	136	4.1	8.6	93	144	14	30.6	1	18	0.8	145	158	80	100	28	97	38.94	21.38	3.44	0	0
68	51	0	33	18	26	15	5	0	0	1	1	1	0	0	7	3.87	4.59	1.16	9.1	227	11.6	898.216	36.0078	8173.76	3.9569	195.69	143	4.6	11.1	96	107	11	22.4	1	18	0.4	104	135	85	96	27	95	36.89	21.43	2.33	0	0
61	53.6286	17	166	89	65	3	4	0	1	0	0	0	0	1	52.6	3.35	47.87	1.58	4	398	11.3	12058.4	121.19	48233.6	30.2975	251.899	129	4.4	7.8	92	123	15	29.7	1.5	13	0.6	121	143	78	86	26	79	36.39	21.54	21.65	1	1
75	90	7	51	51	42	15	8	0	0	1	0	0	0	1	13.2	4.76	11.63	0.68	5.8	287	13.9	4908.54	99.1971	28469.6	17.1029	422.059	120	5.9	7.9	90	182	7	26.6	1.4	19	0.6	110	99	87	93	35	100	37.28	21.58	13.65	0	0
54	70.5333	11	55	42	39	15	5	1	1	0	1	0	0	0	46.2	3.9	38.81	5.54	4	145	10.1	1015.79	28.0217	4063.14	7.00542	26.1733	148	3.6	7.1	107	137	16	28.7	2	29	1.8	113	114	72	83	16	100	36.94	21.64	5.76	0	0
67	78.9333	16	121	92	58	4	4	1	1	0	0	1	1	1	14.7	3.84	14.11	0.44	1	179	12.1	5740.2	32.0682	5740.2	32.0682	406.818	116	4.4	7	85	168	11	30.9	1	18	1.9	157	109	61	70	18	79	39.5	21.64	13.45	0	0
72	58.2	5	49	41	37	14	10	0	0	1	0	0	0	1	13.9	3.2	13.07	0.42	2	176	9.5	5476.95	62.2381	10953.9	31.119	419.048	138	3.1	8.5	102	90	13	39.4	1.4	22	0.7	122	73	50	54	18	91	37.11	21.67	1.52	0	0
86	56.4	2	37	38	21	15	6	0	1	0	0	0	0	1	5.8	4.13	9.84	3.3	3.7	157	12.3	468.145	11.0327	1732.14	2.98182	47.5758	143	3.7	8.6	105	114	14	63.3	1.3	37	1.3	67	129	78	89	16	98	36.72	21.69	16.66	0	0
75	91	7	75	62	37	14	8	0	1	1	0	0	0	0	96.3	3.26	56.82	6.74	15	364	10.5	3068.62	126.454	46029.3	8.43027	54.0059	135	5.4	7.6	102	112	16	37	1.6	57	2.6	101	104	59	66	20	88	36.89	21.7	9.69	0	0
86	77	3	56	40	27	15	8	0	1	1	1	0	0	1	12.3	2.85	11.42	0.41	2	355	7.8	9888.05	55.7073	19776.1	27.8537	865.854	134	5.5	8.9	92	163	14	28	2.5	48	1.5	80	99	82	89	15	82	37.56	21.71	1.91	1	0
69	88.7	3	36	25	21	14	6	0	0	0	0	0	1	0	9.9	2.65	3.54	0.54	11.2	152	8.3	996.444	73.4222	11160.2	6.55556	281.481	135	3.9	8.7	83	160	7	38.8	1	19	0.7	77	112	52	67	15	95	36.94	21.72	1.75	0	0
90	63.2	3	30	34	25	15	9	0	1	1	1	1	1	1	4.6	2.96	5.09	0.33	8.1	135	9.4	2082.27	124.936	16866.4	15.4242	409.091	143	2.7	8.4	101	83	12	129.2	1.2	24	1	64	125	79	94	20	95	36.67	21.73	2.01	0	0
75	101	2	59	36	31	15	9	0	1	0	0	0	0	1	15.2	4.26	12.28	1.25	4.8	321	11.8	3153.5	47.1552	15136.8	9.824	256.8	137	4	8.8	96	189	17	41.7	1.5	61	1.3	115	111	90	95	20	89	36.78	21.76	3.58	0	0
74	118	13	89	66	50	15	5	1	1	0	0	0	0	1	29.4	4.98	26.75	0.29	7	83	14.4	7656.03	645.69	53592.2	92.2414	286.207	137	4.9	6.9	102	70	21	43.6	2	63	5.2	129	72	49	54	14	96	37.33	21.8	10.76	0	0
70	90.0333	8	35	26	31	15	6	0	1	0	0	1	1	0	14.6	3.72	5.86	1.54	8.2	206	11.5	783.87	31.2026	6427.74	3.80519	133.766	142	4.4	7	107	183	12	26.1	1.2	19	0.6	83	159	90	108	13	98	37	21.81	13.64	0	0
52	158.4	6	49	36	35	15	5	1	0	0	0	0	0	0	17.4	4.46	7.76	1.4	4.6	256	13.8	1418.97	25.4971	6527.27	5.54286	182.857	138	5.3	8.8	98	170	13	24.2	1.1	16	1.2	101	143	71	92	31	92	36.5	21.83	14.94	0	0
79	120.2	3	54	40	31	15	8	0	1	0	1	0	0	1	12.6	3.04	2.05	0.57	11.1	204	10.8	733.684	39.9211	8143.89	3.59649	357.895	139	5.8	8.8	100	121	10	42.3	3.1	50	1.7	110	103	82	91	26	99	35.89	21.85	7.33	0	0
67	83.65	8	47	42	33	14	6	0	1	0	0	1	0	0	11	3.19	11.54	2.38	3.5	127	9.2	615.79	16.9706	2155.26	4.84874	53.3613	133	4	8	95	96	22	144.7	2.5	112	2.5	85	118	68	84	20	98	36.33	21.93	5.77	0	0
74	60.6	11	63	71	56	14	7	0	0	0	1	0	0	0	24	3.72	21.66	1.38	2.2	362	8.3	5681.83	34.5304	12500	15.6957	262.319	143	4.4	9.2	104	138	19	36.7	2.6	26	0.8	119	107	85	93	33	100	36.56	22.02	12.13	0	0
82	63.6	7	73	39	43	9	8	0	1	0	1	0	0	1	5.1	4.07	4.34	0.46	5	124	12.6	1169.91	47.1739	5849.57	9.43478	269.565	147	3.7	8.3	115	125	18	31	1.5	27	1.4	122	154	97	113	32	93	36.83	22.05	13.71	0	0
50	117	12	72	57	36	15	5	1	1	0	1	0	0	0	10.1	3.43	7.27	2.32	4	34	10.1	106.543	12.5345	426.172	3.13362	14.6552	145	4.7	8.4	102	113	25	34.7	1.6	97	9.3	85	134	62	79	14	95	36.67	22.08	3.59	0	0
73	38.8	2	35	39	30	13	8	0	0	0	1	0	0	0	10.7	2.86	12.28	1.71	4.8	258	9.5	1852.77	34.4702	8893.31	7.18129	150.877	145	3.3	7.2	105	74	14	27.2	1	12	0.4	77	145	96	109	16	99	37.33	22.17	1.23	0	0
71	61.7333	10	99	71	42	13	9	0	0	0	0	0	1	0	2.2	3.65	1.72	0.29	7	195	11.8	1156.55	41.5172	8095.86	5.93103	672.414	137	4.2	7.9	101	280	19	25.6	1.2	34	3.3	115	126	77	93	14	100	36.39	22.24	5.28	0	0
86	79.1	11	52	53	35	15	7	0	1	0	1	1	0	1	11.5	3.91	7.31	1.03	11.4	179	8.1	1270.38	80.9068	14482.3	7.09709	173.786	142	4.2	9.3	105	125	20	30.6	2.5	36	1.8	87	145	98	106	22	100	36.89	22.28	21.17	1	1
68	66.1	2	45	28	33	13	4	0	0	0	0	0	0	0	10	3.37	4.59	1.47	6.4	272	10.2	849.306	19.9837	5435.56	3.12245	185.034	133	4.3	7.6	94	88	13	30.9	1.3	16	0.7	87	82	35	48	20	88	37.06	22.45	2.58	0	0
85	55.1	4	57	38	26	15	13	0	1	0	0	0	0	0	16.5	2.52	5.9	1.19	9	269	7.6	1333.7	44.6218	12003.3	4.95798	226.05	145	3.8	7.8	113	327	18	25.4	1.1	21	1.6	90	147	48	76	25	100	36.44	22.47	18.91	1	0
59	52.3	0	17	17	26	15	8	0	0	0	0	0	0	0	18	3.89	12.7	1.32	10.7	414	10.8	3983.18	102.947	42620	9.62121	313.636	137	4.2	8.6	97	254	16	33.1	1.3	16	0.6	87	154	88	110	19	96	36.89	22.53	1.26	0	0
81	86.55	8	64	51	45	14	9	0	0	0	1	0	1	1	12.8	2.36	20.41	2.19	5	81	7	754.89	46.5982	3774.45	9.31963	36.9863	137	4.7	8.7	103	125	14	28.5	1.3	25	1.1	93	131	45	64	16	99	37.11	22.54	18.08	0	0
64	57.1	4	17	36	34	15	4	1	0	0	0	0	0	0	12.2	2.68	1.34	0.61	3	57	8.1	125.213	6.59016	375.639	2.19672	93.4426	139	3.9	7.6	110	163	15	150	1.2	12	0.5	64	120	46	61	20	100	35.83	22.68	1.06	0	0
77	50.5	3	45	47	36	15	10	1	1	0	0	1	0	0	11.8	3.3	2.39	0.99	8.6	286	9.5	690.444	20.7616	5937.82	2.41414	288.889	135	3.9	8	106	151	12	28.6	1.5	17	0.8	80	143	60	77	30	100	35.61	22.74	4.81	0	0
68	46	1	30	24	26	14	6	1	0	0	1	0	0	0	11.2	3.79	9.25	1.77	10.4	229	11.8	1196.75	54.3503	12446.2	5.22599	129.379	140	4.2	9	103	90	13	55	1.1	15	0.9	49	147	71	93	26	94	37	22.74	7.9	0	0
70	85.6	3	41	35	32	15	6	1	1	1	0	1	1	1	21.4	3.29	17.75	2.27	4.5	204	9.8	1595.15	35.1872	7178.19	7.81938	89.8678	138	4.9	8.3	112	111	10	26.9	1.2	24	1	91	93	59	68	28	100	36.72	22.78	5.32	0	0
80	106.1	15	75	55	48	15	6	0	1	0	1	0	0	1	16.2	5.27	10.96	0.88	7.6	100	14.7	1245.45	94.6545	9465.45	12.4545	113.636	149	4.4	7.3	110	146	19	25.9	2.5	39	1.8	78	80	62	65	42	99	36.78	22.8	11.11	0	0
69	45.2	3	56	56	36	15	10	1	1	1	1	0	1	0	3.6	3.85	3.2	0.32	2	190	10.2	1900	20	3800	10	593.75	136	5	8.4	106	144	17	33.3	1.9	34	1.5	109	95	69	75	15	100	36.56	22.87	1.88	0	0
88	41.6	4	48	44	43	9	7	1	0	0	1	0	1	0	13.6	3.55	13.43	1.18	7.1	227	10.5	2583.57	80.8076	18343.3	11.3814	192.373	137	4.2	7.5	108	128	13	28.5	1	13	0.7	78	86	42	53	23	99	36.89	22.87	13.99	0	0
78	56.5	5	56	50	50	7	5	1	0	1	1	0	0	0	7.7	3.26	6.25	0.54	7.5	217	9.3	2511.57	86.8056	18836.8	11.5741	401.852	138	3.8	8.2	104	101	15	25.9	1	38	1.2	100	131	65	80	21	96	37.17	22.9	22.9	0	0
78	69	2	43	41	40	15	10	0	1	0	1	1	1	0	13.7	4.05	12.05	1.17	2.9	407	11.4	4191.75	29.8675	12156.1	10.2991	347.863	145	5.1	9.5	104	105	12	24.2	1	29	1.3	108	131	77	86	22	95	36.94	22.92	9.99	0	0
68	67.85	9	27	29	20	15	5	0	1	0	1	0	0	1	15.8	2.46	11.63	3.15	4.3	144	7.2	531.657	15.8759	2286.13	3.69206	45.7143	135	4.1	8.7	105	96	9	44.4	2	17	0.9	92	96	55	69	14	97	36.67	22.95	10.03	0	0
81	115.05	3	60	39	30	15	11	0	1	0	1	1	1	1	18.2	3.49	14.4	1.64	10.7	171	8.3	1501.46	93.9512	16065.7	8.78049	104.268	138	4.5	8.5	100	182	18	62	1.4	62	1.6	116	129	58	74	22	92	36.72	22.98	6.85	0	0
53	204.5	6	48	18	35	15	3	1	1	0	0	0	0	0	10.1	3.92	9.26	0.38	3.2	207	9.2	5044.26	77.9789	16141.6	24.3684	544.737	135	6.4	8.6	97	218	15	23.5	1.4	24	2	71	118	84	94	47	95	36.39	22.98	3.14	0	0
72	49	8	70	59	42	6	10	0	0	0	0	0	0	0	36.8	4.78	36.43	0.37	0	185	11.8	18215	0	0	98.4595	500	140	4.5	8	94	176	22	25.1	1	37	1.2	100	90	64	70	19	95	36.44	23.04	5.4	0	0
70	59	8	82	37	44	15	6	1	1	0	1	0	0	0	18.5	3.7	10.88	1.14	7.6	235	12.8	2242.81	72.5333	17045.3	9.54386	206.14	137	4.3	7.7	102	186	15	32.1	1.2	22	0.6	80	116	61	72	34	100	37.22	23.15	22.24	1	0
66	105	8	57	49	43	15	4	1	1	0	1	0	1	1	10.3	4.06	6.59	1.07	21.7	213	12.5	1311.84	133.648	28467	6.15888	199.065	139	4.5	8.4	103	105	17	25.4	1.1	5	0.9	124	146	95	109	32	93	38	23.21	23.21	0	0
88	117.5	5	40	38	34	12	7	0	1	0	0	0	0	1	18.1	4.75	17.15	0.45	2.2	153	14.8	5831	83.8444	12828.2	38.1111	340	140	4.5	8.2	102	165	20	32	1.3	24	1.5	120	109	60	71	15	89	37.21	23.25	1.13	0	0
67	55.9	10	52	44	45	14	4	0	0	0	1	0	0	1	5.1	3.53	10.6	0.28	3.4	93	10.6	3520.71	128.714	11970.4	37.8571	332.143	142	4.36	4.4	109	140	22	46.3	2.3	11	0.5	114	108	57	71	24	99	36.94	23.28	7.6	0	0
58	71.6	2	35	32	27	14	2	0	0	0	0	0	1	0	10.6	2.42	9.54	0.74	3	368	8.7	4744.22	38.6757	14232.6	12.8919	497.297	143	3.5	7.8	108	121	14	36.5	1.7	5	0.8	127	102	67	75	17	88	36.56	23.45	1.71	0	0
93	66.4	4	68	49	51	7	10	0	1	0	0	0	0	1	11.6	3.8	5.43	1.08	9.6	202	11.4	1015.61	48.2667	9749.87	5.02778	187.037	142	4.1	9.1	105	128	13	25.9	1.1	26	1.6	64	176	85	110	22	100	37.22	23.45	5.99	1	0
59	84.7	13	89	54	41	12	7	0	1	0	0	0	0	0	10.3	2.4	8.78	0.44	9.3	16	7.5	319.273	185.577	2969.24	19.9545	36.3636	139	4.5	8.5	103	128	20	67.2	2.2	76	8.4	79	126	87	100	21	95	36.78	23.48	1.58	1	0
71	64	10	60	51	44	15	8	0	0	1	1	0	1	1	11.3	3.12	6.28	4.26	3.7	140	8.5	206.385	5.45446	763.624	1.47418	32.8638	129	4.7	8.5	99	115	14	25.4	1.4	37	1.9	102	115	41	59	20	88	36.94	23.49	21.21	0	0
47	98.3	8	55	46	36	15	2	1	1	0	1	0	0	0	10.9	3.43	8.24	1.75	7.5	138	10.1	649.783	35.3143	4873.37	4.70857	78.8571	135	4.2	7.2	102	144	18	31.3	1.6	11	0.8	105	125	68	80	32	94	37	23.5	18.84	0	0
84	132.9	2	29	33	28	13	5	1	0	0	0	0	0	0	12.3	5.53	4.31	1.87	8.9	213	16.5	490.925	20.5128	4369.23	2.30481	113.904	137	3.8	9	99	116	21	30.6	1.2	22	1.2	101	145	79	93	21	93	36.72	23.61	7.81	0	0
67	92.2	6	60	44	43	15	11	0	1	0	1	1	0	1	17.8	3.06	13.92	1.32	11.7	324	8.9	3416.73	123.382	39975.7	10.5455	245.455	136	4.4	8.3	97	324	20	50.9	1.3	24	1.4	125	155	88	106	35	86	37.33	23.63	18.85	1	0
55	72.3667	10	66	43	36	15	9	0	1	0	1	0	0	0	36.4	3.09	21.12	2.01	4.2	156	10.3	1639.16	44.1313	6884.49	10.5075	77.6119	131	4.3	9.2	97	205	16	34.6	1.9	44	2.5	124	100	60	71	20	100	37.06	23.63	2.78	1	0
72	90.1	2	34	30	28	15	4	0	0	0	1	0	0	0	8.6	2.98	6.11	1.55	5	178	9	701.665	19.7097	3508.32	3.94194	114.839	130	3.4	9	90	143	13	124.4	1.2	10	0.4	128	97	80	87	27	94	36.89	23.68	6.38	0	0
89	65.4	2	41	55	40	15	18	0	1	1	0	1	1	1	6.5	3.17	9.96	0.55	6	126	8.5	2281.75	108.655	13690.5	18.1091	229.091	138	4.1	8.5	104	143	20	29.9	1.1	25	1.1	63	91	41	53	33	100	36.72	23.69	1.32	0	0
72	121.8	8	62	52	46	13	11	0	1	0	1	0	1	1	13.5	4.3	9.4	1.08	0	148	11.5	1288.15	0	0	8.7037	137.037	142	3.8	9.1	94	157	16	43.1	1.8	30	2.2	110	115	97	105	25	94	36.83	23.76	4.97	0	0
59	147.7	6	55	36	40	10	3	0	0	0	0	0	0	1	17.3	3.94	4.51	1.6	10.2	290	10.3	817.438	28.7512	8337.86	2.81875	181.25	136	4.7	8.7	90	97	8	29.3	1.2	10	0.5	85	115	59	75	21	97	36.67	23.76	5.43	0	0
61	81.7	0	20	24	24	15	6	0	1	0	0	0	0	0	18.2	4.53	16.36	0.56	6.7	213	13.6	6222.64	195.736	41691.7	29.2143	380.357	137	4	7.9	102	123	18	35.3	1.4	14	0.8	59	140	88	104	20	94	37.06	23.79	6.9	0	0
78	70.4	7	60	58	33	11	12	0	1	1	1	0	0	1	13.7	3.11	9.61	0.65	5	213	9.6	3149.12	73.9231	15745.6	14.7846	327.692	138	4.8	9.2	103	94	13	30.5	1.2	41	2	102	97	59	69	12	89	37.44	23.85	7.31	0	0
70	103.85	7	51	42	33	12	7	0	1	0	0	0	0	1	15.4	2.9	4.45	0.53	4	492	8.4	4130.94	33.5849	16523.8	8.39623	928.302	136	4.5	7.4	104	95	18	32.8	1.1	20	1.5	65	96	37	51	22	97	37.11	23.86	5.31	0	0
79	55.95	9	58	50	45	14	6	1	0	1	0	0	0	1	16.5	3.15	14.61	0.93	7.3	432	9.4	6786.58	114.681	49542	15.7097	464.516	140	5	9	97	129	11	30.5	1.4	25	0.9	85	132	58	79	21	99	36.56	23.89	6.76	0	0
71	44.2	8	46	30	42	14	8	0	0	0	0	0	0	0	19.6	4.25	10.92	0.65	4.6	225	10.5	3780	77.28	17388	16.8	346.154	132	4.5	9.1	91	160	25	25.2	1	13	0.5	130	144	81	93	24	94	37.5	23.91	9.48	0	0
85	54.8	5	52	42	37	14	7	0	1	0	0	0	1	0	22.5	3.93	13.55	4.24	7.8	176	11.6	562.453	24.9269	4387.13	3.19575	41.5094	138	3.7	7.8	104	178	17	27.1	1	33	0.9	90	98	67	71	15	94	36.89	23.95	5.08	0	0
75	48.25	3	43	37	45	12	5	1	0	0	1	0	0	0	11.5	3.89	40.73	1.32	7	367	11	11324.2	215.992	79269.2	30.8561	278.03	134	4.2	8.9	99	160	12	27.5	1.1	16	0.5	74	115	57	76	30	99	36.28	23.95	18.21	1	0
72	83.41	5	60	43	24	15	7	0	1	0	1	0	0	1	21	1.94	16.14	0.24	4.1	123	6.2	8271.75	275.725	33914.2	67.25	512.5	129	4.4	7.7	90	90	19	101.7	1.3	93	4.6	89	108	57	72	21	95	36.83	24	4.49	1	0
76	67.8	7	65	51	39	14	7	0	1	1	1	0	0	0	14.5	3.23	8.13	0.13	20	43	9.1	2689.15	1250.77	53783.1	62.5385	330.769	140	3.6	8.6	103	93	17	31	1.5	38	1.9	121	93	56	65	14	92	37.11	24.08	13.36	1	0
75	87.4333	10	31	46	33	15	5	1	0	0	1	0	0	0	5.8	4.24	4.09	0.79	11.1	85	12.7	440.063	57.4671	4884.7	5.17722	107.595	140	3	7.6	99	112	8	37.2	1.1	9	0.7	61	155	87	104	13	100	36.89	24.09	13.22	0	0
60	188.5	6	45	53	32	15	14	0	1	0	0	0	0	1	9.9	4.14	7.22	1	9.9	335	8.5	2418.7	71.478	23945.1	7.22	335	135	5.1	7.3	99	114	15	31.8	1.3	83	3.2	69	123	58	76	13	91	36.78	24.13	11.16	0	0
64	41	1	41	40	30	15	9	1	0	0	0	0	0	0	17.4	3.61	14.98	1.4	5.1	359	10.5	3841.3	54.57	19590.6	10.7	256.429	137	4.8	7.8	101	116	10	26.7	1.2	11	0.6	92	78	45	56	13	98	37.67	24.55	21.83	0	0
58	93.55	13	50	32	30	14	3	0	1	0	0	0	0	1	36.1	4.35	14.89	2.34	8.4	163	8.8	1037.21	53.4513	8712.56	6.36325	69.6581	135	3.7	8.8	102	123	13	29.8	1.6	22	1.2	68	125	74	86	14	100	36.72	24.69	4	0	0
58	95.5	1	18	13	22	15	3	0	0	0	0	0	0	1	15.1	4	30.59	1.29	1	369	8.7	8750.16	23.7132	8750.16	23.7132	286.047	133	4.7	8.9	98	110	16	34.5	2.6	11	0.8	84	116	67	78	29	96	37.44	24.85	3.8	0	0
92	62.9	11	54	49	47	7	12	0	0	0	1	0	0	0	7	3.72	5.59	0.74	7.3	96	11.4	725.189	55.1446	5293.88	7.55405	129.73	140	4.5	8.2	108	102	18	43.8	1.1	27	1.2	69	123	80	93	17	100	35.5	25.05	5	0	0
88	76.2	6	55	49	28	15	11	0	1	0	1	1	1	0	22	2.94	0.22	3.08	1	22	8.8	1.57143	0.0714286	1.57143	0.0714286	7.14286	138	4.4	8.8	93	279	17	30.1	1.5	101	2.8	88	116	55	70	16	96	37.78	25.06	1.26	0	0
89	72.4	3	37	41	38	12	8	1	0	0	1	0	0	0	10.6	4.7	7.8	1.92	6.8	298	12.6	1210.62	27.625	8232.25	4.0625	155.208	143	3.8	9.4	100	125	15	30.4	1.3	18	0.7	108	89	42	52	20	93	36.61	25.1	3.99	0	0
80	96.1	5	37	31	31	14	7	0	0	1	1	0	1	1	11.6	2.94	9.06	1.72	4.3	160	9.4	842.791	22.65	3624	5.26744	93.0233	139	4.5	8.1	105	88	10	37.81	1.5	19	0.7	80	116	73	85	16	100	37.22	25.11	24.2	0	0
65	87.5	6	32	37	25	15	7	0	0	0	0	0	1	1	14.5	3.59	12.46	1.38	3	131	9.5	1182.8	27.087	3548.39	9.02899	94.9275	135	4.6	8.4	97	138	16	28.5	1.5	24	1.5	103	120	68	86	15	99	36.79	25.16	4.18	0	0
74	71	6	49	46	27	14	11	1	0	0	1	0	1	1	7.1	2.69	3.68	1.41	13.9	152	9	396.709	36.278	5514.26	2.60993	107.801	132	4.5	8	98	122	12	27.3	1.3	14	1.2	68	87	47	57	10	100	36.44	25.26	21	1	0
85	68.9333	8	66	44	44	14	6	1	1	0	1	0	0	1	16.7	4.05	25.27	1.42	3.8	148	13.1	2633.77	67.6239	10008.3	17.7958	104.225	139	3.7	7.7	107	70	13	38	1.2	41	1.2	108	92	50	58	26	94	36.56	25.35	14.6	0	0
92	109.6	12	59	60	40	9	12	0	1	0	1	1	1	1	10.5	3.27	7.06	0.67	4	159	9.4	1675.43	42.1493	6701.73	10.5373	237.313	151	4.1	8.7	108	127	17	27.5	1.4	47	2.4	71	113	73	86	14	97	37.56	25.39	4.43	0	0
84	72.2	3	41	29	35	15	6	1	0	0	1	0	1	1	11.9	2.77	10.32	0.8	5.6	201	7.4	2592.9	72.24	14520.2	12.9	251.25	139	4	8.3	107	296	15	31.1	2.3	20	0.9	102	145	81	96	15	96	36.39	25.48	2.98	0	0
63	93.8	12	40	36	31	15	8	0	1	0	1	0	0	1	9.5	2.5	7.35	3.56	7.7	134	7	276.657	15.8975	2130.26	2.06461	37.6404	132	5	10.3	96	329	18	150	3	102	3.6	75	124	90	101	20	100	35.94	25.53	3.44	0	0
39	63	9	52	32	37	15	2	1	0	0	1	0	0	0	21.8	3.76	20.27	0.87	3	133	14.3	3098.75	69.8966	9296.24	23.2989	152.874	144	3.4	5.7	112	106	13	32.2	1.5	3	0.4	87	105	58	69	22	92	37.72	25.55	19.14	0	0
65	78.3	11	77	61	49	15	4	1	1	0	1	0	0	0	10.1	2.43	7.78	1.01	8	383	7.1	2950.24	61.6238	23601.9	7.70297	379.208	125	6.3	7.8	87	129	25	21.6	1.2	92	8	88	125	89	99	22	90	36.5	25.6	8.67	0	0
79	43.8	6	64	64	35	13	9	0	1	1	1	0	0	1	18	3.92	20.91	0.86	2.1	453	10.4	11014.2	51.0593	23129.9	24.314	526.744	131	5.1	8.3	91	137	25	54.7	1.1	140	7.6	59	106	87	95	21	98	36.39	25.67	2.6	0	0
63	117	3	49	23	26	15	5	1	0	0	0	0	0	1	12.7	4.26	11.55	0.63	3.1	149	13.7	2731.67	56.8333	8468.17	18.3333	236.508	136	4.5	9.2	93	271	15	25.8	1.2	18	0.8	90	140	90	106	15	92	36.22	25.67	8.88	0	0
75	49.4	2	47	42	36	15	6	0	1	0	0	0	0	0	10.8	3.02	9.3	0.68	5.6	363	8.5	4964.56	76.5882	27801.5	13.6765	533.824	131	4.2	8.6	96	136	14	30.1	1.2	19	1.6	86	105	61	71	16	100	38.06	25.68	1.42	0	0
76	99.05	1	27	38	23	15	6	1	1	0	0	0	1	0	6.4	4.81	4.05	1.62	8.2	228	12.5	570	20.5	4674	2.5	140.741	143	3.4	9.1	103	122	15	29.7	1.2	42	1.4	66	128	89	99	26	92	36.56	25.69	9.83	0	0
75	116.5	7	58	50	31	15	10	0	1	0	1	0	1	1	9.9	2.65	4.12	0.69	11.6	209	8.1	1247.94	69.2638	14476.1	5.97101	302.899	135	4.1	8.4	95	143	18	36.2	3.4	93	2.3	81	131	48	70	14	93	37	25.8	8.05	0	0
78	84.6	2	53	30	47	15	6	0	1	0	1	0	0	0	4.3	3.14	8.46	0.27	3	185	9.9	5796.67	94	17390	31.3333	685.185	138	4	8.1	99	156	12	30.1	1.1	23	0.6	129	139	115	124	30	94	37.94	25.94	1.73	0	0
59	58.3	4	50	28	33	11	7	0	1	0	0	1	1	0	16.4	3.26	14.67	1.39	6.9	246	10.8	2596.27	72.8223	17914.3	10.554	176.978	140	3.4	9.7	107	169	16	26	0.9	20	1.3	104	133	67	83	28	100	36.83	25.99	2.84	0	0
83	84.1	7	31	47	36	15	6	0	1	0	0	0	0	0	7.3	3.89	7.72	0.85	9.1	155	11	1407.76	82.6494	12810.7	9.08235	182.353	139	5	8	99	127	11	25	1.4	45	1.4	75	121	52	72	25	99	37.5	26.1	17.01	0	0
81	71	0	34	37	33	15	8	0	0	1	1	0	0	1	7.2	4.3	14.21	0.44	1	223	14.3	7201.89	32.2955	7201.89	32.2955	506.818	136	5.4	9.7	96	164	12	30	1.3	30	0.8	120	136	71	87	25	100	36.39	26.11	1.32	0	0
82	81.55	9	60	44	30	15	9	0	1	1	1	0	1	1	15.6	2.23	11.95	3.34	0.6	129	6.8	461.542	2.14671	276.925	3.57784	38.6228	137	4.1	9.1	104	100	19	36.3	1.6	41	2.1	80	155	72	89	12	100	36.83	26.13	20.32	0	0
85	72.9	3	35	24	34	15	8	1	0	0	1	0	0	0	16.9	2.9	13.52	1.1	9	305	8.1	3748.73	110.618	33738.5	12.2909	277.273	139	4.5	10.5	97	80	13	37.81	1.5	17	1	97	117	49	65	18	91	36.61	26.37	2.02	1	0
76	94.2	8	67	57	47	15	6	1	1	0	0	0	1	1	14.6	3.86	11.14	2.06	7.5	102	11.3	551.592	40.5583	4136.94	5.40777	49.5146	138	5.4	8.2	103	224	10	30.8	1.3	26	1.3	88	108	92	98	28	97	36.67	26.43	26.43	0	0
57	115.25	4	21	37	37	15	3	1	0	0	0	0	0	0	19.7	3.18	15.39	2.56	6.9	159	8.7	955.863	41.4809	6595.46	6.01172	62.1094	141	4.6	7.8	107	136	11	30.3	1.4	13	0.8	70	62	43	45	16	100	36.83	26.52	2.03	0	0
60	128.05	9	62	50	40	15	5	1	1	0	0	0	1	1	18.5	4.19	16.38	1.26	2	258	12.1	3354	26	6708	13	204.762	133	5.9	8.9	94	411	12	26.4	1.4	41	1.7	95	119	60	77	30	96	38.28	26.55	26.47	1	1
62	80.7	6	60	33	46	15	5	1	0	0	0	1	1	0	6.4	4.23	13.42	0.7	2.3	171	12.5	3278.31	44.0943	7540.12	19.1714	244.286	140	5.7	7.7	102	406	19	117.4	1.1	20	0.8	102	129	72	86	21	97	37.61	26.57	13.79	0	0
48	145.5	7	63	33	37	15	3	1	0	0	1	0	0	0	13	5.22	11.92	0.51	2	238	13.6	5562.67	46.7451	11125.3	23.3725	466.667	127	4.4	8.3	87	204	18	37.81	1.5	11	0.7	122	111	43	60	27	92	36.94	26.6	18.6	0	0
90	67.15	3	50	54	34	13	15	1	1	0	1	0	0	1	7.4	4.24	17.15	0.44	8.1	329	10.8	12823.5	315.716	103871	38.9773	747.727	145	3.9	8.5	99	140	12	28.7	1.4	51	1.3	89	106	80	86	20	96	36.44	26.65	4.93	0	0
79	85	2	31	33	35	15	12	0	1	0	1	0	0	1	11.5	3.89	8.79	1.63	7.6	290	8.9	1563.87	40.984	11885.4	5.39264	177.914	134	3.7	12.3	89	108	13	31.2	1.8	17	1.3	103	137	70	90	31	91	37	26.81	2.83	0	0
69	108	3	51	32	27	14	8	0	1	0	0	1	0	0	15.6	2.49	13.41	1.31	6.8	272	8	2784.37	69.6092	18933.7	10.2366	207.634	145	4	8.7	112	97	16	49.9	1.2	63	3.1	115	148	93	109	24	94	36.67	26.82	6.94	0	0
61	120.067	10	62	46	32	15	5	0	1	0	0	1	0	0	4.9	4.16	5.04	1.19	15.9	266	11.7	1126.59	67.3412	17912.8	4.23529	223.529	133	5.9	9.2	86	121	15	25.5	1.4	35	3.3	95	92	66	75	25	95	36.89	26.84	4.75	0	0
62	83	1	38	30	28	13	4	1	1	0	1	0	1	0	16.3	2.8	13.99	0.93	6	448	8.3	6739.27	90.2581	40435.6	15.043	481.72	136	4.8	7.7	105	153	11	36.9	2.7	16	0.9	89	143	120	129	21	91	36.89	26.89	1.89	0	0
61	168.3	6	43	45	38	13	7	0	1	0	0	0	0	1	9.6	4.05	6.45	1.5	15.5	196	13.4	842.8	66.65	13063.4	4.3	130.667	128	4.8	8.1	92	113	13	33	1.2	5	0.9	126	124	91	99	16	98	36.5	26.94	4.49	0	0
79	139	5	25	33	42	14	8	0	0	0	0	0	0	1	11.1	2.8	4.98	1.32	10.9	386	8.9	1456.27	41.1227	15873.4	3.77273	292.424	140	4.5	8.4	105	95	13	33.5	1.4	9	1	62	119	78	87	21	100	37.5	27.01	1.57	0	0
63	86	4	45	42	35	11	4	1	0	0	0	0	1	0	12.4	4.46	9.65	1.73	6.4	214	14.7	1193.7	35.6994	7639.68	5.57803	123.699	139	5.6	8.4	105	110	14	31.9	1.1	14	1.2	72	92	54	67	10	95	36.44	27.04	5.81	0	0
58	95	4	42	31	33	15	4	0	1	0	0	0	1	1	11.3	3.12	13.86	2.54	3	251	9.2	1369.63	16.3701	4108.89	5.45669	98.8189	129	4.1	7.1	97	275	18	29.8	1.3	18	0.6	75	120	48	67	15	100	37.83	27.54	20.63	0	0
88	51.15	6	82	58	46	13	12	0	1	0	1	1	0	1	10.5	2.72	9.56	0.19	5.7	115	7.5	5786.32	286.8	32982	50.3158	605.263	142	5	9.3	102	95	13	38.1	1.4	96	1.5	97	116	80	89	19	91	36.06	27.64	9.81	1	1
69	121.7	8	54	43	43	14	6	0	1	0	0	0	0	1	7.2	2.79	3.13	2.49	16.5	199	10	250.149	20.741	4127.45	1.25703	79.9197	131	4.2	9.5	90	109	17	68.9	1.3	40	2.4	72	102	57	70	31	100	36.33	27.7	1.14	0	0
75	105.9	13	80	59	39	10	8	0	1	0	0	0	0	1	1.1	2.48	0.54	0.55	0	61	9.3	59.8909	0	0	0.981818	110.909	139	4.4	7.7	101	108	15	21.4	1.4	76	2.4	83	103	66	77	20	100	36.56	27.75	20.72	0	0
75	97	8	55	43	28	10	9	0	1	0	1	0	0	1	10.4	3.84	10.51	1.29	8.7	117	12.4	953.233	70.8814	8293.12	8.14729	90.6977	126	4.1	9.4	84	165	20	32.1	4.2	119	3.1	84	93	71	77	15	99	36.28	27.87	1.2	1	0
49	71.5	2	40	24	39	15	1	0	0	0	1	0	0	0	9.9	3.1	6.68	1.91	11	131	10	458.157	38.4712	5039.73	3.49738	68.5864	141	3.5	8.3	103	103	13	61.5	1.1	21	0.3	68	162	121	131	22	98	36.78	27.95	27.9	0	0
80	134.25	10	48	55	48	15	8	0	1	0	0	0	0	0	16.6	3.88	7.69	1.67	6.3	144	10.8	663.09	29.0102	4177.47	4.60479	86.2275	143	4	8.1	111	265	15	36.5	1.5	15	0.8	81	103	56	71	14	95	35.61	28.14	18.3	0	0
69	101.333	1	26	32	27	15	8	1	0	0	0	0	1	0	24.7	3.86	16.71	2.61	6.2	314	8.5	2010.32	39.6943	12464	6.4023	120.307	144	3.3	8.9	106	174	10	23.5	1.2	8	0.7	64	135	40	66	16	98	36.44	28.25	21.27	0	0
52	135.25	13	91	58	39	3	3	0	0	0	0	0	0	1	16.6	2.94	12.04	3.92	1.8	143	9.1	439.214	5.52857	790.586	3.07143	36.4796	134	4	8.5	101	166	18	19.1	1.4	20	0.9	63	97	42	55	15	100	37.06	28.33	7.1	0	0
81	97.7	13	67	55	46	15	11	0	1	0	0	0	0	1	12.9	3.83	14.78	1.51	3	94	12.2	920.079	29.3642	2760.24	9.78808	62.2517	139	5.3	9.7	96	181	17	29	1.3	46	3.3	90	145	55	78	24	92	36.44	28.43	7.16	0	0
64	68.45	11	75	47	48	14	8	0	1	0	1	0	0	0	4.4	3.21	3.6	0.5	3.2	51	8.2	367.2	23.04	1175.04	7.2	102	145	4.1	8.9	118	78	23	47.4	2	82	2.6	135	153	90	105	22	95	36.94	28.47	10.12	0	0
62	51	7	33	38	32	14	9	1	0	1	1	0	0	0	12	3.78	7.55	0.71	7.9	178	11	1892.82	84.007	14953.3	10.6338	250.704	135	4.4	8.4	98	116	14	22.4	1.2	22	0.5	98	142	85	99	19	98	37.44	28.48	3.53	1	0
56	107.55	7	48	22	31	14	5	1	1	0	1	0	0	1	4	2.96	3.75	0.35	21.1	58	9.5	621.429	226.071	13112.1	10.7143	165.714	140	4.2	7.8	98	114	13	48	1.9	17	0.8	112	156	92	108	10	98	37	28.66	13.44	0	0
71	100.4	5	57	40	31	14	11	0	1	0	1	1	1	1	12.7	3.67	2.92	0.5	0	161	11.2	940.24	0	0	5.84	322	138	4.5	7.7	104	144	14	27	1.1	70	3.1	64	130	42	69	16	96	36.61	28.73	13.78	0	0
81	93.5	11	45	62	38	15	9	0	1	1	1	1	1	1	5	2.3	3.75	0.87	4	117	7	504.31	17.2414	2017.24	4.31034	134.483	141	3.6	8.3	107	126	16	42.8	1.7	30	1.8	60	130	63	79	13	94	37.06	28.78	25.05	0	0
69	81	3	24	28	24	14	3	0	0	0	1	0	0	0	21.4	4.21	14.28	2.21	8.1	126	13.7	814.154	52.3385	6594.65	6.46154	57.0136	140	5.4	8.3	106	193	16	30.2	1	14	0.9	72	112	59	70	21	93	36.94	28.81	6.23	0	0
68	72	8	55	47	34	15	3	0	1	0	0	0	0	0	14.2	4.7	10.88	0.47	3	156	13.5	3611.23	69.4468	10833.7	23.1489	331.915	135	5.1	7.6	99	136	17	33.7	1.1	15	1.6	86	60	45	52	20	96	36.5	28.82	6.37	0	0
70	65.1	3	31	35	44	15	6	0	0	0	0	0	0	0	14.3	4.53	16.22	1.94	6.3	204	13.1	1705.61	52.6732	10745.3	8.36082	105.155	139	4.7	8.4	101	135	11	31.2	1.2	18	0.9	121	177	92	113	22	100	36.89	28.91	13.56	0	0
84	62.75	6	33	37	42	15	6	0	1	1	1	0	0	1	13.3	2.35	11.91	0.94	2.3	126	7.1	1596.45	29.1415	3671.83	12.6702	134.043	141	4.1	8.4	113	169	12	38.5	1.5	12	0.5	95	118	59	74	7	100	37.28	28.92	29.08	1	1
79	79.5	10	83	69	43	11	6	0	1	0	0	0	0	1	13.9	3.1	11.79	0.59	10.3	318	8.2	6354.61	205.825	65452.5	19.9831	538.983	131	5.8	8.2	92	38	20	47.7	3.7	105	5	81	96	82	88	22	95	36.56	28.93	4.81	1	0
63	136.6	4	52	42	35	13	4	1	1	1	0	0	0	0	12.8	3.74	10.81	0.92	5.7	277	11	3254.75	66.975	18552.1	11.75	301.087	141	3.6	9.8	94	96	22	28.1	1	132	3	82	92	80	83	17	95	35.83	28.97	2.2	0	0
55	75	16	90	62	42	15	7	0	1	0	0	0	0	0	10.1	1.82	19.23	0.93	3.5	90	5.9	1860.97	72.371	6513.39	20.6774	96.7742	135	5.2	9.2	108	93	10	49	3.3	23	1.2	93	103	64	77	19	100	36.61	29.05	7.39	0	0
71	1	4	61	55	43	7	10	0	0	0	1	0	0	1	5	4.63	4.54	0.38	0.6	320	11.7	3823.16	7.16842	2293.89	11.9474	842.105	149	4	9.3	95	127	13	27.9	0.9	19	0.5	69	91	56	66	14	99	36.39	29.12	2.94	1	0
68	97	6	41	38	28	12	9	1	0	1	1	0	0	0	6.8	3.08	2.31	1.22	10.4	73	8.3	138.221	19.6918	1437.5	1.89344	59.8361	134	7.7	8.9	97	355	11	34.5	1.4	16	0.7	101	130	118	124	25	95	36.67	29.23	7.04	0	0
84	97.9	4	49	35	36	9	8	0	0	0	1	0	1	1	9.1	3.57	6.06	1.52	9	344	10.3	1371.47	35.8816	12343.3	3.98684	226.316	141	4	8.4	104	131	17	32.2	1.4	3	0.5	109	124	72	87	15	93	37	29.35	1.69	0	0
73	120	5	72	36	38	14	11	0	1	0	1	0	0	1	3.2	3.07	2.26	0.47	7.6	130	7.3	625.106	36.5447	4750.81	4.80851	276.596	140	3.7	8.6	97	110	16	38.8	1.6	44	2.3	143	111	75	79	41	96	38.39	29.55	5.15	0	0
86	56	3	36	37	34	15	10	0	1	0	0	0	0	1	7.9	2.88	5.76	0.68	13.6	188	7.7	1592.47	115.2	21657.6	8.47059	276.471	137	3.5	8.4	103	116	14	62.2	1.6	19	0.9	81	86	39	50	20	100	36.33	29.98	3.48	0	0
83	56.0667	9	68	79	41	13	13	0	0	1	1	0	0	1	0.6	2.33	0.86	0.16	19.9	94	6.8	505.25	106.963	10054.5	5.375	587.5	141	4.6	6.1	115	99	7	42.1	2.3	30	0.9	114	110	69	80	25	100	39	30.51	3.54	0	0
75	116.5	15	86	65	48	15	7	0	1	0	0	0	1	1	26.5	3.52	9.42	3.29	11.2	133	10.9	380.809	32.0681	4265.06	2.86322	40.4255	142	4.7	8.3	101	188	22	37.1	2.3	47	2.1	120	83	57	66	31	94	37.5	30.55	30.46	0	0
69	105.7	8	52	41	28	14	8	0	1	0	1	0	1	1	11.4	2.53	8.66	2.51	1	103	8	355.371	3.4502	355.371	3.4502	41.0359	140	4.4	8.4	107	162	15	39	1.4	27	1.4	83	119	42	61	18	100	37.17	30.78	3.5	0	0
65	88.5	1	24	34	33	15	5	1	0	0	0	0	1	0	8.9	2.89	5.98	1.03	5.7	347	7.7	2014.62	33.0932	11483.3	5.80583	336.893	139	3.9	8.2	102	137	11	28.8	1.6	12	0.8	85	96	48	58	20	100	37.06	30.79	6.54	0	0
76	49.1333	7	54	39	28	15	12	0	1	0	0	1	0	0	12.1	3.45	10.72	0.29	7.2	61	10.3	2254.9	266.152	16235.3	36.9655	210.345	133	3.5	8.9	94	112	17	27.5	1	28	3.3	83	146	57	81	20	100	36.33	30.83	1.27	0	0
68	97.2	4	29	23	27	14	6	0	1	0	1	0	0	0	12.8	3.88	10.9	1.17	3.2	202	11.6	1881.88	29.812	6022.02	9.31624	172.65	144	4	8.4	106	82	10	26.7	1.3	10	0.6	115	145	71	93	16	92	37.28	30.86	9.4	0	0
61	89.9	11	44	49	36	15	9	0	1	0	0	0	1	1	13.4	2.98	11.12	1.42	1.6	71	8.5	556	12.5296	889.6	7.83099	50	133	4.5	7.1	110	225	7	21.4	1.5	17	1.2	86	120	68	86	9	94	36.89	30.99	29.15	0	0
45	86.3	17	89	58	47	10	2	1	1	0	0	0	0	0	12.6	4.3	8.31	1	6.4	130	14.9	1080.3	53.184	6913.92	8.31	130	134	3.4	6.8	94	127	15	32.2	1.1	21	2.1	120	94	68	76	24	99	37	31.08	12.12	0	0
58	100	6	38	34	30	12	4	0	1	0	0	0	1	0	9	4.12	6.33	1.28	13	147	11.3	726.961	64.2891	9450.49	4.94531	114.844	138	3.9	9.6	94	94	13	52.6	3.2	29	1	86	138	108	119	14	96	36.39	31.21	1.17	1	0
57	119.9	10	43	37	35	15	4	1	1	0	1	1	0	0	25.3	5.11	20.97	1.94	8.2	308	14.4	3329.26	88.6361	27299.9	10.8093	158.763	143	4.3	7.8	109	133	17	28.3	1.2	34	2	94	138	70	83	17	98	37.94	31.41	8.5	0	0
64	53.2	7	53	33	24	14	6	0	1	0	1	0	1	0	12	4.43	10.21	0.64	8.7	418	10.9	6668.41	138.792	58015.1	15.9531	653.125	129	3.7	8.9	86	100	19	29.1	1.1	38	1.2	102	127	88	96	17	97	36.33	31.51	12.01	0	0
49	49.8	1	30	13	28	14	3	0	0	0	1	0	0	1	12.5	4.18	17.36	0.52	2.7	330	11.9	11016.9	90.1385	29745.7	33.3846	634.615	137	3.4	8.5	93	134	9	25.9	1.3	1	0.3	104	132	85	100	19	96	36.89	31.51	1.08	0	0
68	120	10	69	45	38	15	4	1	1	0	1	0	0	0	15.1	4.26	13.16	0.49	9.2	138	13.8	3706.29	247.086	34097.8	26.8571	281.633	127	5.7	7.6	97	386	16	27.7	1	25	1.3	76	120	70	82	26	84	37.67	31.57	15.74	0	0
62	79.3667	8	39	31	21	15	7	0	1	1	0	0	0	0	6.8	2.33	7.35	0.16	2	60	6.7	2756.25	91.875	5512.5	45.9375	375	132	4	7.3	96	104	11	45.4	1.7	18	0.7	74	85	45	57	17	89	36.61	32.56	18.02	1	0
72	113.7	9	60	55	33	15	5	1	1	0	1	0	0	1	10.9	4.38	8.88	1.13	7.4	292	12.9	2294.65	58.1522	16980.4	7.85841	258.407	137	3.6	9.3	97	367	22	22.7	1.3	52	1.9	125	93	60	70	24	99	37.11	32.64	20.85	0	0
54	71.7	5	63	42	36	11	3	0	0	0	1	0	1	0	11.5	3.03	5.28	2.66	7.9	169	8.7	335.459	15.6812	2650.12	1.98496	63.5338	140	4.2	7.9	103	135	12	37.81	1.5	10	0.7	139	152	110	123	19	91	37.61	32.67	19.7	0	0
56	112.35	11	47	35	47	7	3	0	0	0	1	0	0	1	16.5	5.54	13.77	0.88	10.2	154	15.2	2409.75	159.607	24579.5	15.6477	175	142	4	9.4	109	180	12	25.2	1.4	13	0.5	94	107	59	69	24	93	37.89	32.73	17.62	0	0
80	71.6	7	38	41	35	14	12	0	1	1	0	0	1	1	10.3	3.05	8.2	1.56	3.9	119	9.7	625.513	20.5	2439.5	5.25641	76.2821	139	4.6	8.2	101	86	13	19.8	1.4	35	1.4	72	115	51	68	17	100	36.56	32.74	1.48	0	0
56	71.7	11	57	39	24	13	6	0	1	0	0	0	0	0	15.1	2.05	17.63	3.02	10	60	6.6	350.265	58.3775	3502.65	5.83775	19.8675	145	3.3	8.9	110	240	23	62.7	2.1	42	4.4	114	84	44	57	25	92	36.56	32.77	19.85	0	0
82	116.4	1	33	35	26	15	5	1	0	0	1	0	0	0	12	4.84	11.42	0.63	7.5	178	14.1	3226.6	135.952	24199.5	18.127	282.54	135	4.8	9.3	97	164	14	30.5	1.2	20	1.2	68	128	89	103	19	94	36.5	32.77	13.13	0	0
68	92.9	4	40	22	36	15	4	1	0	0	0	0	0	0	14	4.28	16.42	0.78	4.5	138	11.6	2905.08	94.7308	13072.8	21.0513	176.923	143	4.1	8.4	109	161	13	23.8	1.1	12	0.7	80	122	52	69	18	100	36.83	32.78	27.69	0	0
55	78	5	45	29	34	14	7	1	1	0	1	0	0	0	5.9	3.46	5.64	0.24	2	25	10.9	587.5	47	1175	23.5	104.167	139	3.7	7	105	160	15	32.8	1.7	27	0.7	114	155	80	100	37	92	37.56	33.05	14.45	0	0
70	58.8	4	45	35	39	15	4	0	1	0	0	0	0	1	10.9	3.72	11.99	0.63	5.3	103	11.5	1960.27	100.868	10389.4	19.0317	163.492	143	4.5	8.5	102	238	12	56.9	1.2	26	0.9	100	63	53	58	24	100	36.83	33.11	10.21	0	0
80	52.1	8	42	40	43	15	7	0	1	0	1	0	0	1	15.8	2.87	9.89	1.55	7.1	577	8.7	3681.63	45.3026	26139.6	6.38065	372.258	142	5.3	7.8	109	93	11	25.8	1.7	11	0.9	109	147	58	82	24	97	37.11	33.26	9.2	0	0
71	64.3667	4	59	47	33	10	11	1	0	0	1	0	0	0	14.9	3.71	8.58	1.05	8.6	272	10.7	2222.63	70.2743	19114.6	8.17143	259.048	132	3.3	8.1	88	114	13	26	1.1	22	1	66	123	69	87	26	98	36.5	34.1	4.2	0	0
57	72.5	2	58	24	31	10	4	1	0	0	1	0	0	0	5.1	4.71	4.92	1.43	21.7	163	13.6	560.811	74.6601	12169.6	3.44056	113.986	144	3.3	8.6	106	91	12	37	2	4	0.5	66	176	105	125	19	100	36.94	34.12	17.72	0	0
76	59.6	4	40	37	30	15	8	1	1	0	1	0	1	0	9.4	2.44	8.6	0.32	4.7	140	7.9	3762.5	126.312	17683.8	26.875	437.5	136	4.2	7.8	102	184	8	27.6	1.2	18	0.4	87	114	61	73	29	100	36.89	34.36	5.79	0	0
72	64.7	6	55	50	44	13	10	0	0	0	0	0	0	0	7.1	2.73	4.95	1.35	6.6	222	7.9	814	24.2	5372.4	3.66667	164.444	130	3.4	8.7	92	142	17	30.4	1.1	27	6.2	62	115	41	59	19	100	36.33	34.89	2.13	1	0
69	158.667	2	59	33	39	15	7	0	1	0	1	0	0	1	14.3	4.43	11.82	1.07	7.8	408	9.4	4507.07	86.1645	35155.1	11.0467	381.308	143	4.1	8.6	97	147	12	21.7	1.2	31	1.2	87	122	63	75	31	96	36.89	34.91	19.03	0	0
75	105	10	31	44	24	15	6	0	0	0	1	0	1	1	24.7	3.59	20.77	1.94	6.2	128	12	1370.39	66.3784	8496.43	10.7062	65.9794	132	4.8	8.3	103	166	14	34.5	1.5	12	0.8	88	114	79	88	14	94	36.94	34.95	27.32	0	0
70	73.5	7	60	43	38	14	9	0	1	1	0	0	1	1	12	2.41	9.77	1.18	7.6	195	7.2	1614.53	62.9254	12270.5	8.27966	165.254	142	4.1	7.6	106	162	19	25.3	1.4	46	4.8	106	166	77	101	21	97	36.67	34.95	11.2	0	0
86	84.0667	4	28	38	36	15	5	1	1	0	1	0	1	1	14.4	4.35	12.22	2.52	10.3	262	12.6	1270.49	49.9468	13086.1	4.84921	103.968	142	3.6	9.2	100	153	20	28.2	1.1	9	0.8	80	124	59	78	18	100	36.89	35.23	13.08	0	0
79	76.6	2	38	31	32	15	9	0	1	0	1	0	0	0	25.3	2.98	21.76	1.52	5	289	6.5	4137.26	71.5789	20686.3	14.3158	190.132	148	4.3	8.4	105	115	13	110.5	1	20	1	112	145	75	97	24	94	36.83	35.28	1.22	0	0
64	77.5	0	30	31	29	15	3	1	0	0	1	0	0	0	8.5	4.48	15.59	1.02	8.2	182	14	2781.75	125.331	22810.3	15.2843	178.431	146	4.3	9.2	104	106	16	31.4	1.2	35	0.5	90	129	58	80	15	96	36.83	35.4	2.37	0	0
87	72.8	0	25	26	20	15	7	1	1	0	0	1	1	0	7.8	3.66	9.98	2.44	16.5	201	11.7	822.123	67.4877	13565	4.09016	82.377	135	4.4	9.6	102	92	12	51.5	1.1	22	1.1	62	127	76	87	16	98	36.89	35.61	3.71	0	0
77	56.75	8	38	40	28	15	9	0	0	0	1	0	0	0	9.4	3.89	8.87	1.01	9.8	290	11.5	2546.83	86.0653	24959	8.78218	287.129	135	2.9	8.7	94	242	21	30.2	1.2	9	2.5	81	63	52	58	12	100	36	35.75	2.21	0	0
72	111.2	9	38	38	31	15	8	1	0	0	0	0	1	0	17.1	2.47	16.07	0.17	1	173	6.9	16353.6	94.5294	16353.6	94.5294	1017.65	136	3.6	8	104	118	13	32.1	1.5	14	0.8	84	102	60	70	20	99	36.72	35.86	35.87	0	0
59	57.8	10	75	37	43	15	2	0	0	0	0	0	0	0	8.1	3.66	3.24	0.74	2	56	11.9	245.189	8.75676	490.378	4.37838	75.6757	134	4.1	7.3	95	130	16	34.6	1.4	35	0.4	104	88	56	63	17	100	37.5	35.89	29.27	0	0
76	117.5	8	61	43	33	15	6	1	1	0	0	0	0	0	10.9	4.91	10.14	0.33	4	247	13.3	7589.64	122.909	30358.5	30.7273	748.485	137	4.8	6.8	100	230	17	25.4	1.1	91	1.2	83	127	44	57	35	99	37	35.96	35.89	0	0
59	89.95	8	51	42	36	15	6	0	1	0	0	0	0	0	10.7	2.5	1.04	0.8	44	103	8	133.9	57.2	5891.6	1.3	128.75	135	5.3	9.3	105	126	18	53.4	1.7	57	1.8	73	121	65	78	21	99	36.72	36.96	8.3	0	0
56	82.4	5	47	39	38	15	3	0	1	0	1	0	0	1	19.6	3.85	18.09	0.52	3.7	201	12.5	6992.48	128.717	25872.2	34.7885	386.538	137	4.6	9	102	221	15	28.1	1.7	39	1.2	97	113	67	80	40	92	36.94	37.52	1.3	0	0
80	61.65	9	57	47	38	14	11	0	1	1	0	0	1	1	16.6	3.16	13.21	1.9	12.8	275	10.1	1911.97	88.9937	24473.3	6.95263	144.737	141	4.1	8.9	103	238	18	28.3	1.7	41	2.1	82	81	47	57	15	97	37	37.7	2.82	0	0
78	84	6	69	59	40	7	7	0	1	0	1	0	1	1	15.8	3.6	2.68	0.56	9.6	100	11.5	478.571	45.9429	4594.29	4.78571	178.571	141	4.5	7.7	105	251	18	25.4	1	28	1.6	56	127	52	71	23	97	37	37.78	36.86	0	0
76	102.4	4	44	42	36	15	7	1	1	0	1	0	0	1	18.2	4.01	11.35	0.52	8	169	11.3	3688.75	174.615	29510	21.8269	325	141	3.5	8.4	100	120	15	29.8	1.1	16	1.1	54	94	54	62	8	100	36.39	37.8	37.76	0	0
74	96.5	5	56	36	33	15	13	0	1	0	0	1	1	1	9.7	3.7	8.39	0.73	5.5	256	11	2942.25	63.2123	16182.4	11.4932	350.685	133	4.7	9.3	97	359	15	150	1.1	58	2.3	85	97	42	59	21	92	36.94	37.85	37.85	0	0
76	107.5	8	62	60	39	15	6	1	1	1	0	0	1	0	12.1	2.67	10.71	0.3	6.6	182	7.8	6497.4	235.62	42882.8	35.7	606.667	141	4.8	7.4	104	163	20	23.6	1.3	108	6	64	140	73	94	8	93	36.5	37.87	21.79	0	0
72	81	6	31	35	35	15	5	1	1	1	0	0	0	1	10.4	3.62	7.24	2.36	3.5	96	11.2	294.508	10.7373	1030.78	3.0678	40.678	138	4.3	8.9	104	170	11	31.2	1.3	20	0.8	91	107	61	73	11	100	36.72	37.93	20.2	0	0
58	75.1	14	93	39	37	6	6	0	1	0	1	1	0	0	14.1	2.85	8.75	3.14	7	149	8.1	415.207	19.5064	2906.45	2.78662	47.4522	134	3.3	8.3	95	105	18	50.5	2.5	29	3.2	106	85	52	6116	16	92	36.5	38.93	3.49	0	0
66	115.9	1	24	23	20	14	4	1	1	0	0	0	0	1	25.9	5.28	19.87	0.9	8.9	468	14.5	10332.4	196.492	91958.4	22.0778	520	138	3.4	7	94	216	16	29.7	1.8	10	0.7	92	165	74	92	28	95	36.94	39.19	2.37	0	0
78	103.5	7	29	44	32	15	9	0	1	1	0	0	0	1	14.4	2.92	9.93	3.65	3.5	102	9.3	277.496	9.52192	971.236	2.72055	27.9452	136	4.9	7.8	107	117	14	32.8	1.4	19	0.9	80	94	69	77	9	100	37.22	39.52	39.18	0	0
77	141.45	9	74	56	27	14	6	1	1	0	0	0	0	1	13.9	3.22	17.94	0.39	4	383	9.7	17618	184	70472	46	982.051	138	4.8	7.5	101	86	18	38.7	1.7	45	1.8	90	94	55	62	0	95	37.11	39.82	19.45	0	0
71	85.9333	5	56	30	33	15	6	0	1	0	1	0	0	1	12.1	3.14	9.74	1.25	7.1	174	9.2	1355.81	55.3232	9626.24	7.792	139.2	135	4.8	8.2	91	203	17	26.8	1.4	25	1.4	110	93	59	70	29	99	36.39	39.99	5.54	0	0
77	76.4	9	69	61	39	15	7	1	1	0	0	0	0	0	14.1	2.64	0.42	13.54	1	89	9.2	2.76071	0.0310192	2.76071	0.0310192	6.57312	140	5.7	8.7	98	118	19	28.7	1.5	37	3.1	106	128	77	85	30	97	36.83	40.2	9	0	0
57	53.1	10	50	32	29	14	5	0	0	0	0	0	0	0	5.4	2.23	5.16	1.31	17.2	90	7.2	354.504	67.7496	6097.47	3.93893	68.7023	140	3.8	7.5	103	112	11	25.9	1	30	2.6	101	80	46	55	24	94	36.44	40.87	13.04	0	0
70	110.225	11	75	41	38	14	9	0	0	0	0	0	1	1	18.6	2.59	20.41	1.4	10	369	7.7	5379.49	145.786	53794.9	14.5786	263.571	141	4.2	7.7	98	134	23	110.3	1.6	11	3.2	133	74	57	64	21	92	38.28	40.92	6.24	0	0
61	162.6	6	45	39	39	14	8	0	1	0	1	0	1	1	5.6	2.48	4.38	0.62	5.7	119	7.6	840.677	40.2677	4791.86	7.06452	191.935	139	4.1	8.3	100	82	12	39.7	1.5	58	1	64	105	65	78	20	92	36.56	40.96	5.71	0	0
75	78.3	10	80	77	49	15	6	1	1	1	1	0	0	1	216.4	4.04	25.05	325.69	2	190	11.4	14.6136	0.153827	29.2272	0.0769136	0.583377	144	5.2	9.1	112	97	21	35.4	1.2	13	1.6	113	121	59	75	21	95	37.11	41.1	16.56	0	0
76	76.5	10	86	44	44	15	9	0	1	0	1	0	0	1	17.3	3.53	16.02	0.37	3.7	85	10.2	3680.27	160.2	13617	43.2973	229.73	144	5.9	10.5	93	372	15	117.6	1.1	71	1.4	121	105	62	71	29	100	36.44	41.52	41.48	0	0
84	47.5	1	43	39	39	15	6	0	0	0	0	0	0	0	7.8	2.58	6.08	0.75	4	420	8.8	3404.8	32.4267	13619.2	8.10667	560	139	4.4	8.3	108	137	12	27.9	1.2	23	0.9	102	106	60	70	18	97	36.61	41.66	3.79	0	0
78	77.3	3	29	27	23	15	8	1	1	0	1	0	0	1	6.1	2.95	6.25	1.8	13.9	195	8.5	677.083	48.2639	9411.46	3.47222	108.333	132	3.4	8	104	178	9	39.3	1.3	8	0.8	78	93	44	56	24	96	37.06	41.89	1.39	0	0
80	72	8	56	35	29	14	9	0	1	0	1	0	1	1	9.7	3.63	9.94	0.16	9.5	97	10.3	6026.12	590.188	57248.2	62.125	606.25	132	4.2	8.5	93	177	10	30.5	1.8	54	1.9	63	109	58	73	25	98	36.67	41.94	18.04	0	0
81	48.6	11	87	68	42	15	12	0	1	1	1	0	0	1	9.4	3.4	8.65	0.47	2	67	10.5	1233.09	36.8085	2466.17	18.4043	142.553	135	5.2	7.3	102	132	23	30.9	2	80	4	109	91	55	66	29	99	36.44	41.96	13.87	0	0
71	84	2	60	40	26	12	11	0	1	0	1	1	0	0	18.5	4.81	15.41	2.82	11.5	306	15.2	1672.15	62.8422	19229.7	5.46454	108.511	123	4.7	8.6	83	229	21	27.2	1.5	18	0.5	109	159	87	104	18	92	36.61	41.97	6.96	1	0
74	98.8	10	50	49	31	15	8	0	1	0	0	1	1	0	25	2.85	21.19	1.9	6	162	8	1806.73	66.9158	10840.4	11.1526	85.2632	144	4.1	8	114	112	12	39.8	1.5	29	2.6	98	83	50	57	22	94	36.78	42.15	32.06	0	0
74	82.3	7	43	41	40	15	4	1	0	0	1	0	0	1	25.9	4.85	24.47	0.4	3.1	128	14.7	7830.4	189.643	24274.2	61.175	320	140	3.7	9.1	101	179	15	25	1.1	14	0.9	88	143	73	92	43	97	37.33	42.57	42.5	0	0
68	151.875	4	50	28	21	15	5	1	0	0	0	0	0	1	14.3	4.61	11.72	2.22	16.4	198	13.9	1045.3	86.5802	17142.9	5.27928	89.1892	134	5.1	9.5	101	159	11	30.6	1	24	1.1	75	161	71	95	16	100	37.11	42.64	26.85	0	0
58	62.05	1	31	31	24	13	6	0	0	0	0	0	0	0	16.3	3.58	16.7	3.9	10.3	413	10.4	1768.49	44.1051	18215.4	4.28205	105.897	144	3.5	8.9	96	415	17	25.5	0.9	11	0.7	89	136	85	99	14	90	36.72	42.73	7.18	0	0
80	83	3	50	37	33	15	8	0	1	0	1	0	1	1	9	2.06	6.77	0.42	7.7	140	6.7	2256.67	124.117	17376.3	16.119	333.333	129	3.6	8.1	95	93	13	63.8	1.5	46	1.7	110	90	64	70	16	94	36.06	42.83	1.16	0	0
58	83.41	7	47	38	38	15	10	0	0	1	1	0	1	0	14.9	3.15	8.7	0.66	10.4	271	10.2	3572.27	137.091	37151.6	13.1818	410.606	140	3.7	6.7	107	89	13	32.3	1.2	7	0.4	105	113	63	75	15	99	37.44	42.85	1.7	0	0
73	64.4	6	43	40	34	15	7	0	0	0	1	0	0	0	6	4.06	16.38	1.37	7	148	12.2	1769.52	83.6934	12386.6	11.9562	108.029	125	2.6	7.2	93	95	13	33.3	1.1	6	0.6	86	90	57	64	29	99	36.56	43.11	16.06	1	0
71	88.1	1	49	40	22	15	6	0	0	1	1	0	0	1	12.5	4.78	13.55	2.39	7.8	195	13.1	1105.54	44.2218	8623.24	5.66946	81.59	137	4.7	9	101	126	11	28.4	1.2	12	0.8	120	81	55	66	22	92	37.33	43.7	41.64	0	0
86	76.3	6	60	53	37	15	8	0	1	1	0	0	1	0	28.4	3.05	26.91	0.78	7	344	9.4	11868	241.5	83076	34.5	441.026	138	4.3	8	107	104	13	53.2	1.1	45	1.6	104	113	41	59	15	97	36.39	43.86	3.26	0	0
69	102.2	11	59	45	38	9	10	0	1	0	1	1	1	0	12.4	3.22	4.74	1.76	9.4	134	8.1	360.886	25.3159	3392.33	2.69318	76.1364	146	3.8	8.3	113	90	16	150	2.5	12	1.4	86	113	56	71	15	97	36.78	45.85	2.08	0	0
82	58.8	10	52	51	39	15	9	0	1	1	1	0	0	1	22.5	3.48	20.1	0.75	5.2	282	10.2	7557.6	139.36	39299.5	26.8	376	139	4.7	8.5	100	137	11	20	1.5	22	0.9	99	103	72	83	23	95	36.61	45.88	20.63	0	0
89	50	5	48	31	18	10	9	0	1	0	1	0	0	0	8.3	3.01	18.01	0.5	3.5	147	9.3	5294.94	126.07	18532.3	36.02	294	134	4.2	8.6	98	114	15	34.6	1.2	21	1.3	84	133	49	70	14	98	36.67	47.45	4.35	0	0
83	58.35	6	38	42	40	15	7	0	1	0	1	1	0	1	14	3.9	16.96	0.81	8.2	95	12.1	1989.14	171.694	16310.9	20.9383	117.284	137	3.7	7.5	101	202	18	112.8	1.2	8	0.6	80	124	113	119	20	94	37.17	48.73	14.74	0	0
58	74.9	14	91	71	53	15	8	0	1	0	1	0	0	0	15.4	1.76	16.93	1.04	9.5	146	5.8	2376.71	154.649	22578.8	16.2788	140.385	136	4.6	7.4	93	116	25	33.6	1.6	27	3.9	119	95	81	88	39	100	36.89	48.85	9.2	0	0
83	68.25	6	54	45	35	14	9	0	0	0	1	0	1	1	26.6	3.94	9.01	0.62	9	373	11.2	5420.53	130.79	48784.8	14.5323	601.613	137	4.5	8	103	97	16	30.3	1.2	31	1.3	101	92	55	68	19	100	36.44	48.96	3.7	0	0
71	113.6	7	44	42	36	15	10	0	1	0	0	1	1	1	17.2	2.19	14.43	1.45	4.6	153	6.4	1522.61	45.7779	7004.02	9.95172	105.517	133	5.3	8.6	106	105	9	35.8	1.7	26	1.9	87	87	59	68	11	100	36.79	48.96	1.27	0	0
68	54.65	8	79	60	39	3	7	0	1	0	0	1	1	1	12.2	2.89	9.74	1.93	2.7	116	7.7	585.409	13.6259	1580.61	5.04663	60.1036	138	5.7	8.1	112	140	9	28.5	1.5	10	0.4	94	83	52	63	16	100	36.89	50.03	34.36	0	0
62	103	1	42	26	27	15	4	0	0	0	1	0	1	0	11.9	5.42	9.17	1.58	8	251	14.2	1456.75	46.4304	11654	5.8038	158.861	128	4.9	7.8	94	227	17	22.4	1.2	22	0.9	129	148	90	98	26	92	36.33	50.77	1.31	0	0
75	96	14	69	61	43	15	5	1	1	0	0	0	0	0	6.5	1.85	3.23	2.71	12.4	120	5.8	143.026	14.7793	1773.52	1.19188	44.2804	135	5.2	6.5	107	154	14	42.5	1.5	23	1	73	90	77	82	16	100	36.28	51.19	47.21	0	0
78	78.2	12	71	59	49	14	6	0	1	0	1	0	0	1	7.3	2.73	1.71	0.13	1	302	7.8	3972.46	13.1538	3972.46	13.1538	2323.08	140	5.8	8.9	102	98	15	31.8	1.2	20	0.7	143	128	72	90	19	95	37	51.71	17.34	0	0
61	56.75	6	49	29	19	15	9	0	1	0	0	0	0	0	8.3	2.97	14.32	0.46	1	110	8.7	3424.35	31.1304	3424.35	31.1304	239.13	140	3.5	7.7	108	97	9	56.6	1.4	30	1.8	55	168	70	94	16	100	35.56	51.81	15.23	0	0
55	91.55	7	50	42	37	15	4	1	1	0	0	0	0	0	16.7	3.54	13.63	1.61	7.6	272	9.5	2302.71	64.3404	17500.6	8.46584	168.944	138	5.3	7.8	104	195	21	24.9	1.2	8	0.8	67	102	42	58	20	100	37.33	51.87	39.03	0	0
70	66.4333	4	46	37	29	15	7	0	1	0	1	0	1	1	11.6	4	11.21	1.39	6.9	237	11.3	1911.35	55.6468	13188.3	8.06475	170.504	146	3.3	8.5	104	105	21	25.9	1.3	29	1.3	106	134	61	80	28	100	37.11	51.91	4.89	0	0
65	54	1	22	29	30	14	4	1	0	0	1	1	1	0	3.5	2.9	6.47	1.18	6.3	163	9.4	893.737	34.5432	5630.54	5.48305	138.136	135	3.8	8.4	99	114	13	30	1.2	10	0.4	64	134	69	87	15	100	36.67	52.15	2.1	0	0
63	78.1	2	50	49	28	10	10	1	0	1	0	0	0	0	9.7	3.7	11.44	0.46	7.8	382	10.6	9500.17	193.983	74101.4	24.8696	830.435	136	4.3	9.5	97	115	14	28.7	1.2	24	1	113	176	104	124	27	98	37.56	53	3.7	0	0
58	97.9	20	119	85	59	4	3	0	1	0	0	0	0	1	19.8	5.17	13.49	0.16	8	196	16.7	16525.2	674.5	132202	84.3125	1225	141	6.7	8.4	100	96	30	51.4	1.5	63	4.8	95	102	49	62	22	91	37.56	53.34	53.45	1	1
75	45.4	5	56	58	49	15	8	0	1	1	0	0	0	1	11.5	3.24	11.98	0.12	0	172	10.8	17171.3	0	0	99.8333	1433.33	137	4.5	7.8	105	144	13	29.9	1.2	18	0.7	101	99	71	79	26	100	36.94	53.65	36.82	0	0
59	77	5	56	33	34	14	4	1	0	0	1	0	0	1	27.1	2.31	23.91	0.75	6.2	314	6.7	10010.3	197.656	62064	31.88	418.667	139	4.4	8.6	104	196	10	34.2	1.1	19	0.8	145	80	52	62	16	99	37.22	53.71	2.25	0	0
58	153	5	22	20	30	15	4	0	1	0	1	0	0	1	13.6	3.89	11.15	2.04	2	165	12.5	901.838	10.9314	1803.68	5.46569	80.8824	136	3.2	8.4	91	132	14	26.1	1	15	0.7	58	89	54	62	15	97	37.28	53.96	23.04	0	0
78	77.9333	1	25	24	28	14	10	0	1	1	1	0	1	0	13	3.51	8.61	0.47	7.4	163	12.2	2986.02	135.562	22096.6	18.3191	346.809	142	4.2	8.9	103	113	17	37.81	1.5	19	0.9	77	136	69	89	13	98	36.44	54.36	3.11	1	0
71	85.1	6	38	29	21	15	6	0	1	0	1	0	0	1	2.8	2.56	1.3	1.11	11.8	19	7.6	22.2523	13.8198	262.577	1.17117	17.1171	139	4.1	8.5	97	125	20	22.8	1.4	33	0.9	104	132	100	107	16	93	36.72	54.79	1.57	0	0
66	73.6	4	53	31	37	15	8	0	1	0	0	0	0	0	8.4	3.69	7.75	0.44	1.8	231	9.7	4068.75	31.7045	7323.75	17.6136	525	139	4.6	8.1	101	394	18	29.3	1.5	28	1.5	115	161	62	84	29	93	38.33	54.9	10.93	0	0
64	71.6	12	63	48	34	15	13	0	0	0	0	0	0	0	3.5	2.34	2.72	0.36	7.6	127	6.8	959.556	57.4222	7292.62	7.55556	352.778	139	4	8.8	102	109	11	31.5	1.2	19	2.9	100	155	71	92	27	90	37.5	56.11	22.48	0	0
54	84.1667	4	38	30	37	9	3	1	0	0	0	0	0	0	15	3.62	6.77	1.6	12.1	202	12.4	854.712	51.1981	10342	4.23125	126.25	136	3.8	8.8	102	171	16	25	1	16	0.8	67	168	101	117	20	100	36.33	59.17	44.84	0	0
63	70.3	8	59	50	43	10	12	1	0	1	1	0	1	0	21.1	2.88	17.7	1.01	5.9	410	8.3	7185.15	103.396	42392.4	17.5248	405.941	144	3.8	8.7	104	121	10	34.9	1.3	14	0.3	139	138	65	77	25	95	38.56	61.31	41.27	1	1
65	65.5	5	61	46	34	14	5	1	1	0	1	0	0	0	102.3	1.41	17.69	12.78	1	115	4.5	159.182	1.38419	159.182	1.38419	8.99844	139	2.1	7.4	103	132	13	24.8	1.3	16	1.2	101	111	33	53	24	91	36.94	63.05	19.86	0	0
79	64	10	56	51	44	15	5	1	1	0	1	0	1	0	6.1	3.71	3.61	0.31	4	121	11.4	1409.06	46.5806	5636.26	11.6452	390.323	140	4.3	8.5	101	209	17	24.5	1.1	37	1.6	106	100	60	69	23	96	37.33	64.84	59.04	1	1
77	59.8	4	51	48	22	15	13	0	1	1	0	0	0	0	36.9	1.97	18.79	0.84	1.9	426	5.8	9529.21	42.5012	18105.5	22.369	507.143	144	5.6	8.5	97	94	26	25.6	1.2	114	8.8	88	118	54	74	21	100	36.5	65.33	1.36	0	0
88	71.7	6	52	58	25	13	16	0	1	1	1	0	0	0	13.2	3.27	12.01	0.44	5.4	154	10.1	4203.5	147.395	22698.9	27.2955	350	141	3.8	7.3	110	160	12	31	1.2	31	1.2	70	127	45	66	17	99	36.39	66.49	2.53	1	0
71	83.41	5	58	49	33	10	6	0	1	0	1	0	0	0	4.2	2.02	3.11	0.29	16	122	7	1308.34	171.586	20933.5	10.7241	420.69	133	3.7	8.3	102	523	9	29.8	1.2	36	1.4	115	84	65	70	30	85	37.61	69.33	1.61	0	0
46	96.9	10	83	39	41	15	2	1	1	0	1	0	0	0	8.6	4.02	6.54	1.98	0	109	11.7	360.03	0	0	3.30303	55.0505	138	2.7	8.1	111	215	17	30.5	1.2	14	1.1	114	143	90	101	21	98	37.44	70.32	7.6	0	0
63	90.6	5	88	67	38	4	5	1	1	0	1	0	0	0	9.1	5.18	4.96	1.36	7	356	15.4	1298.35	25.5294	9088.47	3.64706	261.765	140	3.6	10.4	102	291	25	37.81	1.4	56	1.5	125	104	88	93	13	100	35.94	71.45	5.6	0	0
66	51	3	37	38	40	15	5	0	1	0	1	0	0	0	12.5	2.67	11.61	0.22	9.6	215	8.6	11346.1	506.618	108923	52.7727	977.273	133	5.3	7.8	96	182	20	29.9	1.2	11	0.9	79	79	53	59	14	100	35.61	74.75	12.72	0	0
76	70	4	51	42	40	13	11	0	1	0	1	0	1	1	15.8	2.46	6.31	1.07	7.6	162	7.5	955.346	44.8187	7260.63	5.8972	151.402	140	3.3	7.6	91	144	14	32	1.3	15	0.5	110	149	69	92	21	93	36.56	77.78	44.04	1	0
71	85.2667	13	71	66	41	15	11	0	1	0	1	0	1	1	5.2	3.84	9.27	0.41	2	217	12.4	4906.32	45.2195	9812.63	22.6098	529.268	137	5.3	9.2	97	140	21	22.6	1.2	87	10.1	70	90	32	50	18	100	36.67	81.9	31.28	1	0
64	98.0333	14	108	66	49	15	7	0	1	0	1	0	0	0	19.9	4.1	17.71	0.6	8	198	12.2	5844.3	236.133	46754.4	29.5167	330	138	6	6	101	133	18	30.6	1.6	60	5.8	82	93	56	68	32	92	37.22	83.93	41.17	0	0
51	53	1	34	18	19	15	2	0	0	0	0	0	0	0	6.3	4.58	3.18	2.07	11.7	226	14.1	347.188	17.9739	4062.1	1.53623	109.179	140	3.8	8.9	104	105	18	29	1	20	0.9	97	105	73	84	17	98	36.89	84.65	1.76	0	0
65	69	1	44	48	23	15	6	1	1	0	1	0	0	1	10.1	2.6	7.17	0.93	9.9	247	8.6	1904.29	76.3258	18852.5	7.70968	265.591	124	5.8	8.3	93	105	12	28.2	0.9	13	0.9	73	75	53	62	25	98	36.61	86.56	1.92	1	0
